# Supplementary material for: Flight range, fuel load and the impact of climate change on the journeys of migrant birds
Source: Proc Biol Sci. 2018 Feb 21;285(1873):20172329. doi: 10.1098/rspb.2017.2329 (PMC5832701; doi:10.1098/rspb.2017.2329)
Supplement: Appendix S2 [file rspb20172329supp2.xlsx]

## Sheet: Description
Flight range, fuel load, and the impact of climate change on the journeys of migrant birds
Proceedings B, DOI: 10.1098/rspb.2017.2329
Christine Howard (christine.howard@durham.ac.uk)
Philip A. Stephens (philip.stephens@durham.ac.uk)
Joseph A. Tobias (j.tobias@imperial.ac.uk)
Catherine Sheard (ces29@st-andrews.ac.uk)
Stuart H. M. Butchart (stuart.butchart@birdlife.org)
and Stephen G. Willis (s.g.willis@durham.ac.uk)
Corresponding author: Stephen G. Willis
Conservation Ecology Group, Department of Biosciences, Durham University, South Road, Durham, DH1 3LE, UK
Email: s.g.willis@durham.ac.uk
Tel: +44 (0)191 3341379
Fax: +44 (0)191 33 41201

## Sheet: Species Data
Scientific Name	Species Common Name	Migration status	Nocturnal/ diurnal migrant	Source- nocturnal/diurnal	Body Mass (g)*	Wing span (m)	Wing area (m²)	Source of wing data
Acrocephalus arundinaceus	Great Reed-warbler	Long-distance	Nocturnal	Adamik et al (2016)	31	0.265	0.0117	Bruderer & Boldt (2001)
Acrocephalus palustris	Marsh Warbler	Long-distance	Nocturnal	Adamik et al (2016)	11.5	0.195	0.0066	Bruderer & Boldt (2001)
Acrocephalus scirpaceus	Eurasian Reed-warbler	Long-distance	Nocturnal	Adamik et al (2016)	12.3	0.19	0.0062	Bruderer & Boldt (2001)
Alauda arvensis	Eurasian Skylark	Short-distance	Nocturnal	Adamik et al (2016)	37.31	0.33	0.0194	Bruderer & Boldt (2001)
Anthus pratensis	Meadow Pipit	Short-distance	Diurnal	Alerstam and Ulfstrand (1975), Swiss Ornithological Institute (2017)	17	0.235	0.0108	Bruderer & Boldt (2001)
Anthus trivialis	Tree Pipit	Long-distance	Diurnal	Adamik et al (2016)	22	0.26	0.0126	Bruderer & Boldt (2001)
Apus apus	Common Swift	Long-distance	Diurnal	Adamik et al (2016)	44	0.45	0.017	Bruderer & Boldt (2001)
Carduelis cannabina	Eurasian Linnet	Short-distance	Diurnal	Alerstam and Ulfstrand (1975), Swiss Ornithological Institute (2017)	18	0.233	0.0093	Bruderer & Boldt (2001)
Carduelis carduelis	European Goldfinch	Short-distance	Diurnal	Swiss Ornithological Institute (2017)	16	0.233	0.0088	Bruderer & Boldt (2001)
Carduelis chloris	European Greenfinch	Short-distance	Diurnal	Swiss Ornithological Institute (2017)	27	0.26	0.0112	Bruderer & Boldt (2001)
Carduelis flammea	Common Redpoll	Short-distance	Diurnal	Swiss Ornithological Institute (2017)	11	0.225	0.0083	Bruderer & Boldt (2001)
Carduelis spinus	Eurasian Siskin	Short-distance	Diurnal	Alerstam and Ulfstrand (1975), Swiss Ornithological Institute (2017)	13.24	0.215	0.0072	Bruderer & Boldt (2001)
Emberiza hortulana	Ortolan Bunting	Long-distance	Diurnal	Adamik et al (2016)	23	0.26	0.0138	Bruderer & Boldt (2001)
Erithacus rubecula	European Robin	Short-distance	Nocturnal	Zehender & Karlsson 2001, Swiss Ornithological Institute (2017)	17	0.21	0.0095	Bruderer & Boldt (2001)
Ficedula hypoleuca	European Pied Flycatcher	Long-distance	Diurnal	Ouwehand J, Both C. 2017	13	0.238	0.0091	Bruderer & Boldt (2001)
Fringilla coelebs	Chaffinch	Short-distance	Diurnal	Swiss Ornithological Institute (2017)	21	0.265	0.0124	Bruderer & Boldt (2001)
Fringilla montifringilla	Brambling	Short-distance	Diurnal	Swiss Ornithological Institute (2017)	22	0.255	0.0125	Bruderer & Boldt (2001)
Hippolais icterina	Icterine Warbler	Long-distance	Nocturnal	Adamik et al (2016)	14	0.233	0.0081	Bruderer & Boldt (2001)
Hippolais polyglotta	Melodious Warbler	Long-distance	Nocturnal	Adamik et al (2016)	11	0.188	0.0061	Bruderer & Boldt (2001)
Hirundo rustica	Barn Swallow	Long-distance	Diurnal	Adamik et al (2016)	21	0.333	0.0132	Bruderer & Boldt (2001)
Lanius collurio	Red-backed Shrike	Long-distance	Nocturnal	Adamik et al (2016)	30	0.255	0.0145	Bruderer & Boldt (2001)
Lullula arborea	Wood Lark	Short-distance	Diurnal	Swiss Ornithological Institute (2017)	26.9	0.285	0.0164	Bruderer & Boldt (2001)
Merops apiaster	European Bee-eater	Long-distance	Diurnal	Adamik et al (2016)	58	0.465	0.0273	Bruderer & Boldt (2001)
Motacilla alba	White Wagtail	Short-distance	Diurnal	Adamik et al 2016, Swiss Ornithological Institute (2017)	21	0.275	0.0127	Bruderer & Boldt (2001)
Motacilla flava	Yellow Wagtail	Long-distance	Diurnal	Adamik et al (2016)	17	0.25	0.0103	Bruderer & Boldt (2001)
Muscicapa striata	Spotted Flycatcher	Long-distance	Nocturnal	Adamik et al (2016)	15	0.243	0.011	Bruderer & Boldt (2001)
Oenanthe oenanthe	Northern Wheatear	Long-distance	Nocturnal	Adamik et al (2016)	24	0.29	0.0137	Bruderer & Boldt (2001)
Parus major	Great Tit	Short-distance	Diurnal	Swiss Ornithological Institute (2017)	19	0.24	0.0106	Bruderer & Boldt (2001)
Phoenicurus ochruros	Black Redstart	Short-distance	Nocturnal	Michev et al 2017, Swiss Ornithological Institute (2017)	16	0.245	0.0106	Bruderer & Boldt (2001)
Phoenicurus phoenicurus	Common Redstart	Long-distance	Nocturnal	Adamik et al (2016)	16	0.223	0.0099	Bruderer & Boldt (2001)
Phylloscopus trochilus	Willow Warbler	Long-distance	Nocturnal	Adamik et al (2016)	8.7	0.193	0.007	Bruderer & Boldt (2001)
Prunella modularis	Dunnock	Short-distance	Diurnal	Swiss Ornithological Institute (2017)	20.24	0.2	0.0092	Bruderer & Boldt (2001)
Regulus ignicapilla	Firecrest	Short-distance	Nocturnal	Zehender & Karlsson 2001, Swiss Ornithological Institute (2017)	6	0.145	0.005	Bruderer & Boldt (2001)
Regulus regulus	Goldcrest	Short-distance	Diurnal	Swiss Ornithological Institute (2017)	5.54	0.145	0.0046	Bruderer & Boldt (2001)
Saxicola rubetra	Whinchat	Long-distance	Nocturnal	Adamik et al 2016	16.6	0.225	0.0095	Bruderer & Boldt (2001)
Serinus serinus	European Serin	Short-distance	Diurnal	Alerstam and Ulfstrand (1975), Swiss Ornithological Institute (2017)	11.2	0.215	0.0076	Bruderer & Boldt (2001)
Sturnus vulgaris	Common Starling	Short-distance	Nocturnal	Michev et al 2017, Swiss Ornithological Institute (2017)	80	0.395	0.0224	Bruderer & Boldt (2001)
Sylvia atricapilla	Blackcap	Short-distance	Nocturnal	Adamik et al 2016, Swiss Ornithological Institute (2017)	20	0.215	0.0089	Bruderer & Boldt (2001)
Sylvia borin	Garden Warbler	Long-distance	Nocturnal	Adamik et al (2016)	20	0.223	0.0093	Bruderer & Boldt (2001)
Sylvia communis	Common Whitethroat	Long-distance	Nocturnal	Adamik et al (2016)	16	0.208	0.0073	Bruderer & Boldt (2001)
Sylvia curruca	Lesser Whitethroat	Long-distance	Nocturnal	Adamik et al (2016)	12	0.185	0.0073	Bruderer & Boldt (2001)
Sylvia hortensis	Orphean Warbler	Long-distance	Nocturnal	Adamik et al (2016)	21	0.225	0.0105	Bruderer & Boldt (2001)
Turdus merula	Eurasian Blackbird	Short-distance	Nocturnal	Swiss Ornithological Institute (2017)	94	0.363	0.028	Bruderer & Boldt (2001)
Turdus philomelos	Song Thrush	Short-distance	Diurnal	Swiss Ornithological Institute (2017)	89	0.345	0.0214	Bruderer & Boldt (2001)
Turdus pilaris	Fieldfare	Short-distance	Diurnal	Swiss Ornithological Institute (2017)	100	0.405	0.0318	Bruderer & Boldt (2001)
Turdus viscivorus	Mistle Thrush	Short-distance	Diurnal	Swiss Ornithological Institute (2017)	109	0.448	0.0358	Bruderer & Boldt (2001)
Acrocephalus schoenobaenus	Sedge Warbler	Long-distance	Nocturnal	Adamik et al (2016)	11	0.19	0.0068	Tobias, unpublished data
Anthus campestris	Tawny Pipit	Long-distance	Diurnal	Adamik et al (2016)	28	0.26	0.0146	Tobias, unpublished data
Calandrella brachydactyla	Greater Short-toed Lark	Long-distance	Diurnal	Adamik et al (2016)	23	0.275	0.0111	Tobias, unpublished data
Ficedula albicollis	Collared Flycatcher	Long-distance	Nocturnal	Adamik et al (2016)	10	0.24	0.0088	Tobias, unpublished data
Hirundo rupestris	Eurasian Crag-martin	Short-distance	Diurnal	Swiss Ornithological Institute (2017)	20.4	0.33	0.0113	Tobias, unpublished data
Luscinia luscinia	Thrush Nightingale	Long-distance	Nocturnal	Adamik et al (2016)	23.8	0.26	0.013	Tobias, unpublished data
Luscinia megarhynchos	Common Nightingale	Long-distance	Nocturnal	Adamik et al (2016)	21	0.24	0.00954	Tobias, unpublished data
Oenanthe hispanica	Black-eared Wheatear	Long-distance	Nocturnal	Adamik et al (2016)	18	0.26	0.0126	Tobias, unpublished data
Phylloscopus bonelli	Bonelli's Warbler	Long-distance	Nocturnal	Adamik et al (2016)	8.69	0.18	0.00704	Tobias, unpublished data
Phylloscopus sibilatrix	Wood Warbler	Long-distance	Nocturnal	Adamik et al (2016)	9.2	0.22	0.0095	Tobias, unpublished data
Sylvia nisoria	Barred Warbler	Long-distance	Nocturnal	Adamik et al (2016)	24.8	0.25	0.0156	Tobias, unpublished data
Bombycilla garrulus	Bohemian Waxwing	Short-distance	Nocturnal	Swiss Ornithological Institute (2017)	54.41	0.3375	0.0165	Tobias, unpublished data
Coccothraustes coccothraustes	Hawfinch	Short-distance	Diurnal	Swiss Ornithological Institute (2017)	56.63	0.31	0.0141	Tobias, unpublished data
Emberiza cia	Rock Bunting	Short-distance	Diurnal	Swiss Ornithological Institute (2017)	23.43	0.245	0.0104	Tobias, unpublished data
Emberiza citrinella	Yellowhammer	Short-distance	Diurnal	Alerstam and Ulfstrand (1975), Swiss Ornithological Institute (2017)	29.7	0.2425	0.0098	Tobias, unpublished data
Emberiza schoeniclus	Reed Bunting	Short-distance	Diurnal	Swiss Ornithological Institute (2017)	18.4	0.2625	0.0118	Tobias, unpublished data
Lanius minor	Lesser Grey Shrike	Long-distance	Nocturnal	Adamik et al (2016)	46.49	0.3325	0.0163	Tobias, unpublished data
Lanius senator	Woodchat Shrike	Long-distance	Nocturnal	Adamik et al (2016)	35.97	0.27	0.0116	Tobias, unpublished data
Locustella fluviatilis	Eurasian River Warbler	Long-distance	Nocturnal	Adamik et al (2016)	16.1	0.205	0.007	Tobias, unpublished data
Luscinia svecica	Bluethroat	Short-distance	Nocturnal	Adamik et al 2016, Swiss Ornithological Institute (2017)	17.23	0.2125	0.008	Tobias, unpublished data
Miliaria calandra	Corn Bunting	Short-distance	Diurnal	Alerstam and Ulfstrand (1975), Swiss Ornithological Institute (2017)	48.5	0.29	0.0139	Tobias, unpublished data
Motacilla cinerea	Grey Wagtail	Short-distance	Diurnal	Adamik et al 2016, Swiss Ornithological Institute (2017)	17.15	0.26	0.0093	Tobias, unpublished data
Parus ater	Coal Tit	Short-distance	Diurnal	Swiss Ornithological Institute (2017)	9.2	0.19	0.0061	Tobias, unpublished data
Parus caeruleus	Blue Tit	Short-distance	Diurnal	Swiss Ornithological Institute (2017)	13.3	0.1875	0.0062	Tobias, unpublished data
Phylloscopus collybita	Common Chiffchaff	Long-distance	Nocturnal	Adamik et al (2016)	8.3	0.18	0.0058	Tobias, unpublished data
Pyrrhula pyrrhula	Eurasian Bullfinch	Short-distance	Diurnal	Swiss Ornithological Institute (2017)	24.26	0.255	0.0114	Tobias, unpublished data
Sylvia cantillans	Subalpine Warbler	Long-distance	Nocturnal	Adamik et al (2016)	9.6	0.17	0.0053	Tobias, unpublished data
Sylvia melanocephala	Sardinian Warbler	Short-distance	Nocturnal	Swiss Ornithological Institute (2017)	11.7	0.165	0.0051	Tobias, unpublished data
Sylvia undata	Dartford Warbler	Short-distance	Nocturnal	Swiss Ornithological Institute (2017)	10.8	0.1575	0.0047	Tobias, unpublished data
Troglodytes troglodytes	Winter Wren	Short-distance	Nocturnal	Zehender & Karlsson 2001, Swiss Ornithological Institute (2017)	9.74	0.15	0.0044	Tobias, unpublished data
Turdus iliacus	Redwing	Short-distance	Diurnal	Swiss Ornithological Institute (2017)	61.2	0.3375	0.0166	Tobias, unpublished data
* All body mass data were taken from Dunning (2007)

## Sheet: References
References
Adamík, P., Emmenegger, T., Briedis, M., Gustafsson, L., Henshaw, I., Krist, M., Laaksonen, T., Liechti, F., Procházka, P., Salewski, V. & Hahn, S. (2016) Barrier crossing in small avian migrants: individual tracking reveals prolonged nocturnal flights into the day as a common migratory strategy. Sci Rep, 6, 21560.
Alerstam, T. & Ulfstrand, S. (1975) Diurnal Migration of Passerine Birds over South Sweden in Relation to Wind Direction and Topography. Ornis Scandinavica (Scandinavian Journal of Ornithology), 6, 135–149.
Bruderer, B. & Boldt, A. (2001) Flight characteristics of birds. Ibis, 143, 178–204.
Dunning JB (2007) CRC Handbook of Avian Body Masses, Second Edition. CRC Press.
Michev, B., Zehtindjiev, P., Marinov, P. & Liechti, F. (2017) Relationship between the Intensity of Nocturnal Migration Measured by Radar and the Anthropogenic Mortality of Birds. Terrestrial Ecology and Behaviour, 69, 229–237.
Ouwehand, J. & Both, C. (2017) African departure rather than migration speed determines variation in spring arrival in pied flycatchers. Journal of Animal Ecology, 86, 88–97.
Swiss Ornithological Institute (2017) Vogelwarte.ch. Birds of Switzerland.
Zehnder, S. & Karlsson, L. (2001) Do ringing numbers reflect true migratory activity of nocturnal migrants? Journal für Ornithologie, 142, 173–183.
