# Supplementary material for: Flight range, fuel load and the impact of climate change on the journeys of migrant birds
Source: Proc Biol Sci. 2018 Feb 21;285(1873):20172329. doi: 10.1098/rspb.2017.2329 (PMC5832701; doi:10.1098/rspb.2017.2329)
Supplement: Appendix S3 [file rspb20172329supp3.xlsx]

## Sheet: Description
Flight range, fuel load, and the impact of climate change on the journeys of migrant birds
Proceedings B, DOI: 10.1098/rspb.2017.2329
Christine Howard (christine.howard@durham.ac.uk)
Philip A. Stephens (philip.stephens@durham.ac.uk)
Joseph A. Tobias (j.tobias@imperial.ac.uk)
Catherine Sheard (ces29@st-andrews.ac.uk)
Stuart H. M. Butchart (stuart.butchart@birdlife.org)
and Stephen G. Willis (s.g.willis@durham.ac.uk)
Corresponding author: Stephen G. Willis
Conservation Ecology Group, Department of Biosciences, Durham University, South Road, Durham, DH1 3LE, UK
Email: s.g.willis@durham.ac.uk
Tel: +44 (0)191 3341379
Fax: +44 (0)191 33 41201
Flight range simulation data- description
Mean and standard deviation of the distance, duration and number of stopovers across the 1000 randomly sampled migration journeys.
Results are presented for each of the 77 species for each of the two time periods (Current and 2070).
For the future simulations, results are also presented for each of the three GCMs and four RCPs.

## Sheet: Current
Species	Year	Mean distance (km)	SD distance (km)	Mean number of stopovers	SD number of stopovers	Mean duration (days)	SD duration (days)
Acrocephalus arundinaceus	Current	6167.23	1262.25	2.7644	0.92135	31.7178	8.80797
Acrocephalus palustris	Current	7847.04	954.493	3.53565	0.596558	44.8148	7.13357
Acrocephalus schoenobaenus	Current	6545.12	1365.5	2.84847	0.880967	36.1122	9.36191
Acrocephalus scirpaceus	Current	6189.29	1617.69	2.49044	0.992233	32.1409	10.5002
Alauda arvensis	Current	2229.5	1060.66	0.138108	0.284047	9.05818	3.12047
Anthus campestris	Current	4293.88	1078.89	1.41689	0.743142	15.1937	6.28906
Anthus pratensis	Current	2498.74	1001.88	0.323556	0.420878	6.82	4.01958
Anthus trivialis	Current	6383.98	1332.41	2.91713	0.951724	26.6367	7.6343
Apus apus	Current	7101.75	1459.44	1.37107	0.651459	21.5175	6.95996
Bombycilla garrulus	Current	1605.45	649.374	0.00123017	0.0126583	7.55556	0
Calandrella brachydactyla	Current	3604.65	1241.46	0.552165	0.55752	9.99715	5.4885
Carduelis cannabina	Current	2052.25	1052.6	0.175153	0.34124	5.59077	3.00728
Carduelis carduelis	Current	2127.01	1066.35	0.172535	0.315158	6.06592	3.08563
Carduelis chloris	Current	1918.61	998.552	0.117442	0.259906	5.12917	2.27095
Carduelis flammea	Current	1671.94	866.011	0.0546997	0.152356	5.22644	1.55134
Carduelis spinus	Current	1857.08	894.967	0.265235	0.618835	6.433	4.09124
Coccothraustes coccothraustes	Current	1741.05	920.813	0.0637313	0.205697	4.37333	1.6027
Emberiza cia	Current	2074.83	1297.63	0.268429	0.467359	6.22743	3.97386
Emberiza citrinella	Current	1693.55	859.023	0.0654942	0.194299	4.67643	1.76384
Emberiza hortulana	Current	5134.67	953.924	1.55164	0.581613	18.014	5.53598
Emberiza schoeniclus	Current	2223.88	1017.86	0.154843	0.276298	6.13936	2.89679
Erithacus rubecula	Current	2343.48	1060.49	0.426692	0.538797	9.73209	5.53624
Ficedula albicollis	Current	7234.67	571.91	2.549	0.312519	39.5354	6.11686
Ficedula hypoleuca	Current	6276.89	858.256	2.12891	0.487646	23.8923	5.17859
Fringilla coelebs	Current	2036.66	1036.72	0.14226	0.296245	5.52821	2.67042
Fringilla montifringilla	Current	2515.49	810.671	0.250899	0.339995	5.93177	3.32087
Hippolais icterina	Current	7785.77	1010.38	3.10801	0.58743	42.6345	7.27655
Hippolais polyglotta	Current	4061.08	816.59	1.31016	0.694763	20.6115	7.15658
Hirundo rupestris	Current	2175.45	1403.65	0.101813	0.217808	7.94327	2.82265
Hirundo rustica	Current	6528.88	1583.21	1.54459	0.720271	22.5672	7.72824
Lanius collurio	Current	7904.4	1061.37	4.46438	0.829196	45.6127	7.79488
Lanius minor	Current	8018.86	759.527	3.35024	0.502998	39.9177	5.60216
Lanius senator	Current	3932.64	987.405	0.972462	0.678273	15.5042	6.74386
Locustella fluviatilis	Current	7865.05	661.379	4.7955	0.601254	49.6398	5.86834
Lullula arborea	Current	2065.46	1068.49	0.18917	0.364011	5.73936	3.06107
Luscinia luscinia	Current	7843.08	643.377	3.68917	0.437671	42.8689	4.94027
Luscinia megarhynchos	Current	4650.96	898.619	1.31821	0.54647	20.8027	6.1469
Luscinia svecica	Current	4977.84	1115.14	1.77967	0.72009	24.2232	7.78025
Merops apiaster	Current	7195.35	1015.23	1.6711	0.517974	19.6069	4.89911
Miliaria calandra	Current	2062.57	1396.38	0.294739	0.548164	5.79207	4.11788
Motacilla alba	Current	3428.26	1478.97	0.663925	0.718595	10.1794	6.31642
Motacilla cinerea	Current	1817.89	1118.57	0.0663811	0.239421	6.91589	2.11199
Motacilla flava	Current	6111.43	1470	2.01872	0.853574	22.4686	7.6054
Muscicapa striata	Current	7130.52	1555.65	3.49668	1.15234	45.6848	12.8073
Oenanthe hispanica	Current	3412.5	1058.09	0.560563	0.549801	14.6203	7.18837
Oenanthe oenanthe	Current	5380.42	1299.79	1.79543	0.834806	26.2344	9.05811
Parus ater	Current	1808.45	970.998	0.134247	0.264604	5.68137	2.85285
Parus caeruleus	Current	1901.5	1011.69	0.19948	0.357963	5.40921	3.28573
Parus major	Current	1957.11	1036.76	0.153732	0.303332	5.8129	2.95043
Phoenicurus ochruros	Current	2773.53	1393.71	0.424794	0.565441	12.3668	6.65951
Phoenicurus phoenicurus	Current	5435.32	1074.13	2.07392	0.688542	28.1642	7.65001
Phylloscopus bonelli	Current	3653.58	754.887	1.03352	0.464924	17.5899	5.72503
Phylloscopus collybita	Current	4091.43	1271.06	1.1786	0.698296	20.7295	8.45464
Phylloscopus sibilatrix	Current	5941.04	793.796	2.12129	0.456205	33.6398	6.51241
Phylloscopus trochilus	Current	7388.24	1512.17	3.40395	0.957068	44.0957	10.6832
Prunella modularis	Current	2229.14	1023.35	0.47399	0.565502	6.42644	4.55504
Pyrrhula pyrrhula	Current	1741.61	852.01	0.0706468	0.194007	4.78878	1.89302
Regulus ignicapilla	Current	1497.07	865.652	0.151136	0.366394	8.41778	3.69294
Regulus regulus	Current	1653.33	841.703	0.179936	0.310882	5.081	3.18976
Saxicola rubetra	Current	5663.98	1018.4	2.00244	0.624784	27.7333	7.18857
Serinus serinus	Current	1757.08	937.149	0.0900462	0.225559	5.55581	2.33483
Sturnus vulgaris	Current	2203.75	1043.13	0.0820771	0.215851	8.43364	2.399
Sylvia atricapilla	Current	3517.52	1862.42	1.00454	1.03398	16.3547	10.5985
Sylvia borin	Current	6761.7	1299.74	3.46792	0.962768	38.6883	9.36667
Sylvia cantillans	Current	3179.83	759.764	0.719886	0.472564	13.9185	6.17063
Sylvia communis	Current	5871.41	1555.91	3.28913	1.24473	34.6289	11.245
Sylvia curruca	Current	4478.63	970.568	2.31035	0.795547	26.1647	7.6892
Sylvia hortensis	Current	3453.07	950.463	1.53958	0.863247	17.9268	7.58563
Sylvia melanocephala	Current	2014.61	1159.34	0.346925	0.509116	9.06433	5.35101
Sylvia nisoria	Current	5445.92	718.474	2.47846	0.532203	28.8822	5.64204
Sylvia undata	Current	1079.21	650.586	0.0346996	0.149963	5.99528	1.55805
Troglodytes troglodytes	Current	1864.11	936.382	0.269257	0.41598	7.93467	4.55935
Turdus iliacus	Current	2634.51	883.801	0.170669	0.315125	5.36108	2.64511
Turdus merula	Current	2053.66	1089.53	0.323884	0.590863	7.29056	4.52037
Turdus philomelos	Current	2429.25	1021.07	0.25527	0.414571	5.51056	3.27196
Turdus pilaris	Current	1846.16	909.633	0.0983662	0.271232	4.17693	2.05616
Turdus viscivorus	Current	2140.98	1033.74	0.124506	0.320552	4.7824	2.37447

## Sheet: 2070
Species	Year	General Circulation Model (GCM)	Representative Concentration Pathway (RCP)	Mean distance (km)	SD distance (km)	Mean number of stopovers	SD number of stopovers	Mean duration (days)	SD duration (days)
Acrocephalus arundinaceus	2070	CCSM4	rcp26	6288.43	1284.7	2.85287	0.937738	32.5662	8.90493
Acrocephalus palustris	2070	CCSM4	rcp26	8047.14	928.701	3.66071	0.580438	46.1319	6.75293
Acrocephalus schoenobaenus	2070	CCSM4	rcp26	6473.03	1452.62	2.80195	0.937175	35.4551	9.97952
Acrocephalus scirpaceus	2070	CCSM4	rcp26	6313.17	1683.27	2.56636	1.03268	32.9801	11.0058
Alauda arvensis	2070	CCSM4	rcp26	2124.12	1026.75	0.115244	0.253873	8.86351	2.86771
Anthus campestris	2070	CCSM4	rcp26	4471.81	1132.64	1.54615	0.773218	16.2509	6.49124
Anthus pratensis	2070	CCSM4	rcp26	2529.05	924.386	0.31476	0.396333	6.6736	3.8382
Anthus trivialis	2070	CCSM4	rcp26	6413.17	1304.53	2.93798	0.931807	26.8457	7.59938
Apus apus	2070	CCSM4	rcp26	7422.36	1459.06	1.5153	0.652832	22.925	6.85135
Bombycilla garrulus	2070	CCSM4	rcp26	1600.33	719.321	0.00352215	0.0256541	7.55556	0
Calandrella brachydactyla	2070	CCSM4	rcp26	3634.61	1248.84	0.568114	0.559756	10.205	5.51666
Carduelis cannabina	2070	CCSM4	rcp26	1968.92	1015.62	0.150802	0.312441	5.35973	2.73355
Carduelis carduelis	2070	CCSM4	rcp26	2093.82	1053.77	0.162022	0.31561	5.8375	2.79928
Carduelis chloris	2070	CCSM4	rcp26	1901.46	1010.8	0.116656	0.279882	5.192	2.45971
Carduelis flammea	2070	CCSM4	rcp26	1710.95	856.198	0.059597	0.161039	5.25248	1.61781
Carduelis spinus	2070	CCSM4	rcp26	1896.34	926.261	0.295082	0.660797	6.63567	4.34016
Coccothraustes coccothraustes	2070	CCSM4	rcp26	1704.06	911.493	0.0574797	0.202627	4.40213	1.65971
Emberiza cia	2070	CCSM4	rcp26	2000.68	1194.17	0.214173	0.418345	5.68003	3.45295
Emberiza citrinella	2070	CCSM4	rcp26	1663.63	861.46	0.063565	0.178842	4.66853	1.63714
Emberiza hortulana	2070	CCSM4	rcp26	5274.71	1036.39	1.63704	0.6319	18.9453	5.89565
Emberiza schoeniclus	2070	CCSM4	rcp26	2108.57	979.56	0.128516	0.259724	5.96128	2.69205
Erithacus rubecula	2070	CCSM4	rcp26	2222.24	1031.84	0.36788	0.488306	9.28462	5.12269
Ficedula albicollis	2070	CCSM4	rcp26	7548.74	658.984	2.72062	0.360101	41.7225	5.46204
Ficedula hypoleuca	2070	CCSM4	rcp26	6548.03	812.105	2.28297	0.461423	25.1546	4.83089
Fringilla coelebs	2070	CCSM4	rcp26	2011.62	1000.63	0.13051	0.279538	5.42447	2.57352
Fringilla montifringilla	2070	CCSM4	rcp26	2520.43	830.005	0.257723	0.344358	5.93957	3.28921
Hippolais icterina	2070	CCSM4	rcp26	8110.43	1103.51	3.29676	0.641578	44.8478	7.82434
Hippolais polyglotta	2070	CCSM4	rcp26	4494.94	926.456	1.6798	0.791029	23.9022	7.86382
Hirundo rupestris	2070	CCSM4	rcp26	2084.44	1300.25	0.0758738	0.189651	7.60237	2.22164
Hirundo rustica	2070	CCSM4	rcp26	6562.97	1703.01	1.56756	0.757207	22.8555	8.11826
Lanius collurio	2070	CCSM4	rcp26	8119.03	1065.12	4.63205	0.832128	47.1042	7.77575
Lanius minor	2070	CCSM4	rcp26	8237.12	828.262	3.49478	0.548518	41.3095	5.87967
Lanius senator	2070	CCSM4	rcp26	4207.24	1032.03	1.15931	0.722769	17.1989	7.31515
Locustella fluviatilis	2070	CCSM4	rcp26	8124.22	719.742	5.03111	0.654311	51.8462	6.45882
Lullula arborea	2070	CCSM4	rcp26	2018.91	1005.79	0.160918	0.315238	5.49591	2.7694
Luscinia luscinia	2070	CCSM4	rcp26	8141.43	687.575	3.89213	0.467738	44.9348	5.23086
Luscinia megarhynchos	2070	CCSM4	rcp26	4987.41	923.613	1.52283	0.563126	22.8767	6.48086
Luscinia svecica	2070	CCSM4	rcp26	5073.96	1072.55	1.84054	0.69848	24.8356	7.64919
Merops apiaster	2070	CCSM4	rcp26	7577.29	1071.55	1.86617	0.545985	21.4332	5.15739
Miliaria calandra	2070	CCSM4	rcp26	2203.49	1583.43	0.414193	0.637449	6.64807	4.6832
Motacilla alba	2070	CCSM4	rcp26	3489.16	1575.59	0.717087	0.758972	10.5312	6.44623
Motacilla cinerea	2070	CCSM4	rcp26	1849.22	1090.41	0.0633186	0.234259	6.80361	1.84362
Motacilla flava	2070	CCSM4	rcp26	6169.89	1461.9	2.05227	0.849928	22.5972	7.58557
Muscicapa striata	2070	CCSM4	rcp26	7153.89	1586.3	3.51399	1.17504	45.8578	12.9793
Oenanthe hispanica	2070	CCSM4	rcp26	3510.85	1036.92	0.603785	0.550094	15.1136	7.2658
Oenanthe oenanthe	2070	CCSM4	rcp26	5489.13	1283.97	1.8642	0.827803	26.968	8.93382
Parus ater	2070	CCSM4	rcp26	1773.1	934.455	0.120673	0.249313	5.45292	2.55877
Parus caeruleus	2070	CCSM4	rcp26	1904.21	998.993	0.194554	0.356753	5.32914	3.22183
Parus major	2070	CCSM4	rcp26	1961.44	1041.57	0.154155	0.316935	5.80453	2.98904
Phoenicurus ochruros	2070	CCSM4	rcp26	2861.17	1404.89	0.452418	0.59344	12.6664	6.9668
Phoenicurus phoenicurus	2070	CCSM4	rcp26	5591.09	1073.46	2.17378	0.688118	29.0975	7.70545
Phylloscopus bonelli	2070	CCSM4	rcp26	3827.8	811.079	1.14086	0.500092	18.8063	6.04296
Phylloscopus collybita	2070	CCSM4	rcp26	4122.39	1328.59	1.19927	0.728199	20.7856	8.81265
Phylloscopus sibilatrix	2070	CCSM4	rcp26	6222.6	834.098	2.2831	0.479366	35.4858	6.74999
Phylloscopus trochilus	2070	CCSM4	rcp26	7624.38	1468.3	3.55341	0.929301	45.7132	10.6235
Prunella modularis	2070	CCSM4	rcp26	2195.17	987.487	0.442655	0.535806	6.08992	4.14162
Pyrrhula pyrrhula	2070	CCSM4	rcp26	1719.91	870.222	0.0723284	0.185805	4.78091	1.81116
Regulus ignicapilla	2070	CCSM4	rcp26	1566.85	847.889	0.165434	0.364142	8.50178	3.74452
Regulus regulus	2070	CCSM4	rcp26	1711.52	868.546	0.205848	0.318896	5.455	3.40064
Saxicola rubetra	2070	CCSM4	rcp26	5949.08	1126.65	2.17735	0.691196	29.6409	7.84839
Serinus serinus	2070	CCSM4	rcp26	1922.05	944.872	0.117445	0.250197	5.75073	2.56763
Sturnus vulgaris	2070	CCSM4	rcp26	2165.82	1081.43	0.0866466	0.235317	8.4158	2.40398
Sylvia atricapilla	2070	CCSM4	rcp26	4074.82	2040.85	1.3429	1.15987	19.64	11.7539
Sylvia borin	2070	CCSM4	rcp26	7102.94	1360.91	3.7207	1.00808	41.0459	9.81027
Sylvia cantillans	2070	CCSM4	rcp26	3288.33	782.006	0.788059	0.487259	14.811	6.23891
Sylvia communis	2070	CCSM4	rcp26	5886.71	1577.95	3.30137	1.26236	34.7622	11.5636
Sylvia curruca	2070	CCSM4	rcp26	4524.48	995.242	2.34821	0.814965	26.5005	7.76878
Sylvia hortensis	2070	CCSM4	rcp26	3450.47	882.615	1.53733	0.801308	17.9351	7.3886
Sylvia melanocephala	2070	CCSM4	rcp26	2080.64	1165.59	0.370998	0.521087	9.23693	5.40062
Sylvia nisoria	2070	CCSM4	rcp26	5603.86	797.265	2.59545	0.590567	29.7337	5.83218
Sylvia undata	2070	CCSM4	rcp26	1241.69	823.325	0.0813354	0.287225	6.51308	3.04528
Troglodytes troglodytes	2070	CCSM4	rcp26	1884.66	939.368	0.27311	0.428553	8.05889	4.72222
Turdus iliacus	2070	CCSM4	rcp26	2597.59	847.274	0.151718	0.296581	5.21481	2.51479
Turdus merula	2070	CCSM4	rcp26	2130.32	1077.56	0.347233	0.594616	7.45311	4.70912
Turdus philomelos	2070	CCSM4	rcp26	2295.93	1005.87	0.214488	0.39126	5.12483	2.97725
Turdus pilaris	2070	CCSM4	rcp26	1793.94	889.285	0.0848306	0.24443	4.04951	1.84933
Turdus viscivorus	2070	CCSM4	rcp26	2178.46	1004.09	0.121228	0.282991	4.75493	2.21912
Acrocephalus arundinaceus	2070	CCSM4	rcp45	6397.33	1390.37	2.93236	1.01487	33.3142	9.54188
Acrocephalus palustris	2070	CCSM4	rcp45	8129.3	956.401	3.71206	0.597751	46.5356	7.06551
Acrocephalus schoenobaenus	2070	CCSM4	rcp45	6598.59	1413.19	2.88296	0.911736	36.3791	9.83951
Acrocephalus scirpaceus	2070	CCSM4	rcp45	6457.29	1616.85	2.65478	0.991934	33.7578	10.5389
Alauda arvensis	2070	CCSM4	rcp45	2119.46	1026.36	0.114835	0.269354	8.95111	2.98568
Anthus campestris	2070	CCSM4	rcp45	4422.65	1176.73	1.51723	0.792639	15.9244	6.48708
Anthus pratensis	2070	CCSM4	rcp45	2465.73	898.863	0.28303	0.37177	6.3564	3.60213
Anthus trivialis	2070	CCSM4	rcp45	6407.13	1320.24	2.93366	0.943027	26.838	7.59494
Apus apus	2070	CCSM4	rcp45	7547.66	1467.13	1.57225	0.655284	23.5851	6.96781
Bombycilla garrulus	2070	CCSM4	rcp45	1619.81	742.972	0.00432868	0.0381487	7.56471	0.289524
Calandrella brachydactyla	2070	CCSM4	rcp45	3631.74	1205.3	0.559881	0.540529	9.99715	5.25084
Carduelis cannabina	2070	CCSM4	rcp45	2026.55	1013.38	0.159954	0.323218	5.47923	2.87994
Carduelis carduelis	2070	CCSM4	rcp45	2044.93	1007.43	0.141996	0.28628	5.78674	2.86835
Carduelis chloris	2070	CCSM4	rcp45	1914.24	1019.04	0.117362	0.26562	5.15273	2.33051
Carduelis flammea	2070	CCSM4	rcp45	1766.08	874.063	0.0684985	0.179631	5.34796	1.83794
Carduelis spinus	2070	CCSM4	rcp45	1830.62	888.31	0.238111	0.587106	6.19233	3.78746
Coccothraustes coccothraustes	2070	CCSM4	rcp45	1726	890.57	0.0544367	0.183127	4.34453	1.54305
Emberiza cia	2070	CCSM4	rcp45	1860.62	1073.53	0.15448	0.340362	5.32031	2.98622
Emberiza citrinella	2070	CCSM4	rcp45	1699.28	865.924	0.0644748	0.176267	4.68432	1.70828
Emberiza hortulana	2070	CCSM4	rcp45	5343.64	1042.84	1.67905	0.635877	19.0893	5.82802
Emberiza schoeniclus	2070	CCSM4	rcp45	2060.72	953.598	0.111318	0.245813	5.7832	2.4575
Erithacus rubecula	2070	CCSM4	rcp45	2158.77	1033.17	0.341826	0.495613	9.0236	5.17742
Ficedula albicollis	2070	CCSM4	rcp45	7738.96	598.737	2.82457	0.327179	42.8692	4.30113
Ficedula hypoleuca	2070	CCSM4	rcp45	6705.83	869.28	2.37263	0.493909	25.9578	4.97646
Fringilla coelebs	2070	CCSM4	rcp45	1949.17	1005.87	0.125047	0.275566	5.36063	2.46854
Fringilla montifringilla	2070	CCSM4	rcp45	2418.97	841.752	0.23259	0.327679	5.81467	3.25805
Hippolais icterina	2070	CCSM4	rcp45	8233.8	1093.89	3.36849	0.635982	45.5374	7.67116
Hippolais polyglotta	2070	CCSM4	rcp45	4681.45	938.967	1.83982	0.800105	25.2912	7.96037
Hirundo rupestris	2070	CCSM4	rcp45	2020.77	1231.2	0.0578421	0.167144	7.59263	2.20251
Hirundo rustica	2070	CCSM4	rcp45	6605.61	1684.44	1.58547	0.754729	22.8157	8.0852
Lanius collurio	2070	CCSM4	rcp45	8199.27	1140.37	4.69474	0.890917	47.8588	8.20777
Lanius minor	2070	CCSM4	rcp45	8374.1	835.791	3.58549	0.553504	42.158	5.78531
Lanius senator	2070	CCSM4	rcp45	4377.49	1054.6	1.2795	0.738933	18.3742	7.3658
Locustella fluviatilis	2070	CCSM4	rcp45	8251.34	755.085	5.14667	0.686441	52.783	6.65562
Lullula arborea	2070	CCSM4	rcp45	2069.49	1031.49	0.178657	0.334926	5.69224	2.93736
Luscinia luscinia	2070	CCSM4	rcp45	8430.17	643.959	4.08855	0.438067	47.0396	5.03155
Luscinia megarhynchos	2070	CCSM4	rcp45	5148.29	989.018	1.62129	0.601967	23.9137	6.71736
Luscinia svecica	2070	CCSM4	rcp45	5130.88	1085.47	1.87782	0.707528	25.4085	7.53796
Merops apiaster	2070	CCSM4	rcp45	7766.56	1052.67	1.96253	0.537079	22.2477	5.04954
Miliaria calandra	2070	CCSM4	rcp45	2291.89	1614.82	0.455426	0.656389	6.9762	4.93118
Motacilla alba	2070	CCSM4	rcp45	3398.11	1643.89	0.683202	0.792991	10.2121	6.85903
Motacilla cinerea	2070	CCSM4	rcp45	1823.44	1128.25	0.0742957	0.283973	6.95599	2.34823
Motacilla flava	2070	CCSM4	rcp45	6154.83	1515.87	2.04573	0.875186	22.5629	7.99331
Muscicapa striata	2070	CCSM4	rcp45	7269.54	1547.02	3.59966	1.14594	46.8416	12.96
Oenanthe hispanica	2070	CCSM4	rcp45	3562.19	1016.06	0.629823	0.540732	15.3602	7.10822
Oenanthe oenanthe	2070	CCSM4	rcp45	5446.22	1286.58	1.83785	0.826031	26.7439	8.83804
Parus ater	2070	CCSM4	rcp45	1760.88	918.973	0.116149	0.233892	5.532	2.63732
Parus caeruleus	2070	CCSM4	rcp45	1919.85	990.382	0.192959	0.35941	5.4012	3.33767
Parus major	2070	CCSM4	rcp45	1929.57	996.902	0.138502	0.2896	5.67067	2.77125
Phoenicurus ochruros	2070	CCSM4	rcp45	2904.01	1415.01	0.469487	0.60299	12.9232	7.11846
Phoenicurus phoenicurus	2070	CCSM4	rcp45	5660.08	1141.57	2.218	0.731778	29.5236	8.21993
Phylloscopus bonelli	2070	CCSM4	rcp45	3945.94	806.39	1.21354	0.497772	19.5785	5.9881
Phylloscopus collybita	2070	CCSM4	rcp45	4154.38	1243.43	1.21166	0.68853	20.9762	8.45032
Phylloscopus sibilatrix	2070	CCSM4	rcp45	6344.56	909.109	2.35319	0.522476	36.4561	7.07488
Phylloscopus trochilus	2070	CCSM4	rcp45	7680.84	1412.7	3.58914	0.894113	45.9846	10.0091
Prunella modularis	2070	CCSM4	rcp45	2105.27	961.673	0.399683	0.494011	5.825	4.01656
Pyrrhula pyrrhula	2070	CCSM4	rcp45	1697.64	865.79	0.0689822	0.181172	4.6943	1.63299
Regulus ignicapilla	2070	CCSM4	rcp45	1542.54	852.906	0.158719	0.35854	8.44578	3.69472
Regulus regulus	2070	CCSM4	rcp45	1654.68	820.892	0.176942	0.293253	5.132	3.10022
Saxicola rubetra	2070	CCSM4	rcp45	6072.19	1153.44	2.25288	0.707632	30.2767	7.90656
Serinus serinus	2070	CCSM4	rcp45	1937.86	1015.64	0.137421	0.275033	6.03425	2.92816
Sturnus vulgaris	2070	CCSM4	rcp45	2100.86	1041.91	0.0674886	0.195566	8.2552	2.05244
Sylvia atricapilla	2070	CCSM4	rcp45	4202.91	2061.76	1.41998	1.17662	20.5004	11.9474
Sylvia borin	2070	CCSM4	rcp45	7190.89	1371.35	3.78585	1.01581	41.6915	10.0481
Sylvia cantillans	2070	CCSM4	rcp45	3243.69	749.87	0.759379	0.467599	14.344	6.18594
Sylvia communis	2070	CCSM4	rcp45	6172.03	1674.34	3.52963	1.33947	36.6111	12.1145
Sylvia curruca	2070	CCSM4	rcp45	4522.06	1028.71	2.34692	0.840318	26.5913	7.94214
Sylvia hortensis	2070	CCSM4	rcp45	3476.03	807.718	1.56015	0.734014	17.9937	6.5927
Sylvia melanocephala	2070	CCSM4	rcp45	2078.55	1152.98	0.369867	0.507939	9.27529	5.34237
Sylvia nisoria	2070	CCSM4	rcp45	5633.62	793.736	2.61749	0.587952	29.9809	6.19225
Sylvia undata	2070	CCSM4	rcp45	1307.28	798.453	0.0802251	0.261861	6.28294	2.64436
Troglodytes troglodytes	2070	CCSM4	rcp45	1865.94	978.725	0.280823	0.435756	8.03978	4.61469
Turdus iliacus	2070	CCSM4	rcp45	2503.63	847.625	0.128252	0.278367	5.06123	2.29029
Turdus merula	2070	CCSM4	rcp45	2060.52	1030.41	0.299883	0.547022	7.10583	4.34704
Turdus philomelos	2070	CCSM4	rcp45	2261.02	1028.07	0.212802	0.381696	5.18795	2.92346
Turdus pilaris	2070	CCSM4	rcp45	1778.4	916.444	0.0932216	0.263319	4.12328	1.93635
Turdus viscivorus	2070	CCSM4	rcp45	2067.6	983.962	0.0973959	0.259482	4.597	2.01207
Acrocephalus arundinaceus	2070	CCSM4	rcp60	6419.14	1341.14	2.94828	0.978932	33.4145	9.28646
Acrocephalus palustris	2070	CCSM4	rcp60	8115.01	959.728	3.70313	0.59983	46.5887	6.93625
Acrocephalus schoenobaenus	2070	CCSM4	rcp60	6598.58	1375.66	2.88295	0.887521	36.3894	9.54139
Acrocephalus scirpaceus	2070	CCSM4	rcp60	6434.84	1629.61	2.641	0.999759	33.6555	10.8078
Alauda arvensis	2070	CCSM4	rcp60	2042.22	1013.67	0.100519	0.240927	8.76618	2.65692
Anthus campestris	2070	CCSM4	rcp60	4456.73	1165.74	1.53787	0.791542	16.1576	6.55267
Anthus pratensis	2070	CCSM4	rcp60	2515.42	923.194	0.30696	0.397651	6.5516	3.81427
Anthus trivialis	2070	CCSM4	rcp60	6454.99	1358.66	2.96785	0.970469	27.0624	7.94181
Apus apus	2070	CCSM4	rcp60	7635.32	1478.36	1.60988	0.665998	23.818	7.08422
Bombycilla garrulus	2070	CCSM4	rcp60	1601.73	734.993	0.00337769	0.0260077	7.55556	0
Calandrella brachydactyla	2070	CCSM4	rcp60	3719.42	1213.17	0.60035	0.55492	10.4735	5.57
Carduelis cannabina	2070	CCSM4	rcp60	2001.47	1009.03	0.153392	0.311257	5.3916	2.79059
Carduelis carduelis	2070	CCSM4	rcp60	2022.28	1004.23	0.136707	0.286187	5.73598	2.75876
Carduelis chloris	2070	CCSM4	rcp60	1931.24	991.885	0.113363	0.265975	5.10561	2.34509
Carduelis flammea	2070	CCSM4	rcp60	1699.24	838.23	0.0552386	0.147689	5.2438	1.59601
Carduelis spinus	2070	CCSM4	rcp60	1915.37	945.529	0.320077	0.66153	6.76867	4.38733
Coccothraustes coccothraustes	2070	CCSM4	rcp60	1691.13	882.679	0.0476696	0.156321	4.27253	1.34196
Emberiza cia	2070	CCSM4	rcp60	1889.85	1113.54	0.172883	0.364455	5.44543	3.04002
Emberiza citrinella	2070	CCSM4	rcp60	1661.44	861.071	0.0615411	0.177266	4.67643	1.65436
Emberiza hortulana	2070	CCSM4	rcp60	5279.36	1024.83	1.63985	0.624897	18.8691	5.83718
Emberiza schoeniclus	2070	CCSM4	rcp60	1993.61	955.311	0.104519	0.242014	5.70688	2.3148
Erithacus rubecula	2070	CCSM4	rcp60	2183.03	1039.11	0.356726	0.495531	9.18208	5.04093
Ficedula albicollis	2070	CCSM4	rcp60	7748.38	693.921	2.82972	0.379192	42.5737	4.90199
Ficedula hypoleuca	2070	CCSM4	rcp60	6745.93	812.35	2.39541	0.461563	26.1343	5.03349
Fringilla coelebs	2070	CCSM4	rcp60	1924.86	992.65	0.116458	0.264464	5.34467	2.47375
Fringilla montifringilla	2070	CCSM4	rcp60	2397.65	848.631	0.22427	0.321022	5.68976	3.04656
Hippolais icterina	2070	CCSM4	rcp60	8325.61	1158.2	3.42187	0.673373	46.2826	8.15523
Hippolais polyglotta	2070	CCSM4	rcp60	4721.31	970.315	1.87445	0.825592	25.6548	8.21137
Hirundo rupestris	2070	CCSM4	rcp60	2044.14	1212.2	0.0617281	0.172183	7.54393	2.10361
Hirundo rustica	2070	CCSM4	rcp60	6523.69	1776.18	1.55193	0.787324	22.6567	8.31447
Lanius collurio	2070	CCSM4	rcp60	8273.2	1090.91	4.7525	0.852276	48.1961	8.04562
Lanius minor	2070	CCSM4	rcp60	8444.26	847.463	3.63196	0.561234	42.7014	5.80487
Lanius senator	2070	CCSM4	rcp60	4414.03	1039.67	1.30487	0.729226	18.6658	7.27179
Locustella fluviatilis	2070	CCSM4	rcp60	8311.46	728.393	5.20133	0.662176	53.3872	6.54146
Lullula arborea	2070	CCSM4	rcp60	1916.56	1031.94	0.149284	0.327467	5.44093	2.82315
Luscinia luscinia	2070	CCSM4	rcp60	8444.34	667.171	4.09819	0.453858	47.0103	5.08369
Luscinia megarhynchos	2070	CCSM4	rcp60	5150.63	944.687	1.62242	0.575774	24.0357	6.60271
Luscinia svecica	2070	CCSM4	rcp60	5138.29	1038.32	1.88399	0.671823	25.4579	7.24815
Merops apiaster	2070	CCSM4	rcp60	7883.12	1062.13	2.022	0.541905	22.7659	5.03732
Miliaria calandra	2070	CCSM4	rcp60	2243.86	1631.99	0.44445	0.663557	6.86207	4.96264
Motacilla alba	2070	CCSM4	rcp60	3454.46	1559.14	0.684894	0.769799	10.2858	6.56484
Motacilla cinerea	2070	CCSM4	rcp60	1792.81	1048.45	0.0560677	0.213874	6.83569	1.87149
Motacilla flava	2070	CCSM4	rcp60	6301.02	1499.99	2.12927	0.869893	23.2317	7.76773
Muscicapa striata	2070	CCSM4	rcp60	7233.99	1579.14	3.57333	1.16974	46.3551	12.8655
Oenanthe hispanica	2070	CCSM4	rcp60	3534.12	957.483	0.614217	0.504704	15.1808	6.86518
Oenanthe oenanthe	2070	CCSM4	rcp60	5538.26	1273.82	1.89719	0.817853	27.3654	8.83987
Parus ater	2070	CCSM4	rcp60	1708.34	883.158	0.0960481	0.210354	5.25961	2.22813
Parus caeruleus	2070	CCSM4	rcp60	1910.39	946.13	0.181152	0.337554	5.18502	3.07751
Parus major	2070	CCSM4	rcp60	1960.53	1037.62	0.155296	0.310684	5.82127	3.02923
Phoenicurus ochruros	2070	CCSM4	rcp60	2903.28	1434.99	0.482947	0.596805	13.0409	7.04422
Phoenicurus phoenicurus	2070	CCSM4	rcp60	5629.7	1096.48	2.19852	0.702874	29.3613	7.91792
Phylloscopus bonelli	2070	CCSM4	rcp60	3974.75	799.17	1.23133	0.493315	19.917	5.89125
Phylloscopus collybita	2070	CCSM4	rcp60	4118.71	1294.26	1.19331	0.713308	20.7631	8.67417
Phylloscopus sibilatrix	2070	CCSM4	rcp60	6375.15	883.52	2.37078	0.50777	36.4798	7.13914
Phylloscopus trochilus	2070	CCSM4	rcp60	7678.35	1430.14	3.58756	0.905149	46.0389	10.2717
Prunella modularis	2070	CCSM4	rcp60	2151.95	987.169	0.419519	0.540361	6.01116	4.31126
Pyrrhula pyrrhula	2070	CCSM4	rcp60	1707.68	863.523	0.0675758	0.178127	4.64706	1.525
Regulus ignicapilla	2070	CCSM4	rcp60	1583.66	895.114	0.184192	0.40614	8.64178	4.08215
Regulus regulus	2070	CCSM4	rcp60	1653.41	821.062	0.175633	0.29049	5.013	3.00618
Saxicola rubetra	2070	CCSM4	rcp60	6137.36	1195.25	2.29286	0.73328	30.8715	8.19026
Serinus serinus	2070	CCSM4	rcp60	1918.54	994.1	0.125021	0.257183	5.89249	2.75745
Sturnus vulgaris	2070	CCSM4	rcp60	2046.6	1019.96	0.0609489	0.18096	8.18382	1.90822
Sylvia atricapilla	2070	CCSM4	rcp60	4152.39	2038.83	1.3868	1.16405	20.2756	11.6442
Sylvia borin	2070	CCSM4	rcp60	7268.31	1305.33	3.84319	0.966914	41.9721	9.47062
Sylvia cantillans	2070	CCSM4	rcp60	3287.04	721.421	0.786198	0.450271	14.8733	5.88783
Sylvia communis	2070	CCSM4	rcp60	6113.21	1610.01	3.48257	1.28801	36.3533	11.7174
Sylvia curruca	2070	CCSM4	rcp60	4539.52	1032.43	2.36135	0.843011	26.7366	8.17964
Sylvia hortensis	2070	CCSM4	rcp60	3424.92	717.027	1.51363	0.651686	17.4833	5.87154
Sylvia melanocephala	2070	CCSM4	rcp60	2044.58	1177.4	0.365626	0.50654	9.29447	5.48339
Sylvia nisoria	2070	CCSM4	rcp60	5652.22	825.888	2.63127	0.611769	30.2647	6.29405
Sylvia undata	2070	CCSM4	rcp60	1300.77	793.863	0.0818662	0.260286	6.43637	2.87745
Troglodytes troglodytes	2070	CCSM4	rcp60	1820.75	909.873	0.244343	0.391322	7.70533	4.3019
Turdus iliacus	2070	CCSM4	rcp60	2515.37	860.481	0.135454	0.291813	5.09049	2.32675
Turdus merula	2070	CCSM4	rcp60	2115.35	1061.42	0.335644	0.592421	7.35706	4.5884
Turdus philomelos	2070	CCSM4	rcp60	2234.19	1016.83	0.200694	0.373938	5.02664	2.83354
Turdus pilaris	2070	CCSM4	rcp60	1787.27	949.03	0.0957394	0.271282	4.15011	2.01975
Turdus viscivorus	2070	CCSM4	rcp60	2039.43	990.554	0.100255	0.288514	4.63133	2.12751
Acrocephalus arundinaceus	2070	CCSM4	rcp85	6573.06	1403.03	3.06063	1.02411	34.4453	9.76728
Acrocephalus palustris	2070	CCSM4	rcp85	8246.29	1024.29	3.78518	0.640182	47.3535	7.29572
Acrocephalus schoenobaenus	2070	CCSM4	rcp85	6693.65	1376.7	2.94429	0.888194	37.0464	9.69026
Acrocephalus scirpaceus	2070	CCSM4	rcp85	6495.48	1624.94	2.67821	0.996896	34.2592	10.8409
Alauda arvensis	2070	CCSM4	rcp85	2029.81	1017.82	0.0995727	0.242614	8.76618	2.76193
Anthus campestris	2070	CCSM4	rcp85	4569.62	1256.59	1.61855	0.85564	16.7173	7.20423
Anthus pratensis	2070	CCSM4	rcp85	2481.48	907.251	0.28642	0.390728	6.38893	3.74666
Anthus trivialis	2070	CCSM4	rcp85	6556.12	1274.4	3.04009	0.910288	27.6429	7.23296
Apus apus	2070	CCSM4	rcp85	7652.07	1516.76	1.61856	0.680477	23.983	7.18997
Bombycilla garrulus	2070	CCSM4	rcp85	1606.53	789.487	0.00495585	0.0298606	7.55556	0
Calandrella brachydactyla	2070	CCSM4	rcp85	3705.74	1143.49	0.58068	0.527232	10.3955	5.24655
Carduelis cannabina	2070	CCSM4	rcp85	1902.08	970.89	0.127069	0.271151	5.19243	2.51488
Carduelis carduelis	2070	CCSM4	rcp85	2025.25	1001.1	0.134372	0.27148	5.71906	2.65889
Carduelis chloris	2070	CCSM4	rcp85	1892.26	1001.74	0.115077	0.256889	5.14488	2.29297
Carduelis flammea	2070	CCSM4	rcp85	1814.9	892.012	0.0802012	0.183167	5.36532	1.87467
Carduelis spinus	2070	CCSM4	rcp85	1864.33	918.793	0.270725	0.619546	6.40767	4.01232
Coccothraustes coccothraustes	2070	CCSM4	rcp85	1731.66	899.385	0.0553645	0.192764	4.31573	1.48044
Emberiza cia	2070	CCSM4	rcp85	1794.85	1062.83	0.142859	0.330732	5.25775	2.8192
Emberiza citrinella	2070	CCSM4	rcp85	1657.64	882.5	0.0674088	0.186751	4.69221	1.72472
Emberiza hortulana	2070	CCSM4	rcp85	5171.8	1005.71	1.57427	0.613237	18.3019	5.69446
Emberiza schoeniclus	2070	CCSM4	rcp85	2007.08	948.288	0.102365	0.221452	5.68144	2.27523
Erithacus rubecula	2070	CCSM4	rcp85	2076.68	1007.99	0.310453	0.446805	8.67868	4.72974
Ficedula albicollis	2070	CCSM4	rcp85	7941.57	738.438	2.93528	0.403518	43.4131	4.77129
Ficedula hypoleuca	2070	CCSM4	rcp85	6909.51	827.253	2.48836	0.47003	26.9199	4.95521
Fringilla coelebs	2070	CCSM4	rcp85	1886.58	970.024	0.105693	0.250937	5.24093	2.30613
Fringilla montifringilla	2070	CCSM4	rcp85	2402.87	885.45	0.238796	0.318714	5.79905	3.13199
Hippolais icterina	2070	CCSM4	rcp85	8511.09	1217.48	3.5297	0.707839	47.2836	8.61667
Hippolais polyglotta	2070	CCSM4	rcp85	4974.09	935.752	2.08907	0.799508	27.6591	8.04373
Hirundo rupestris	2070	CCSM4	rcp85	1993.83	1182.6	0.0492629	0.147283	7.32965	1.57948
Hirundo rustica	2070	CCSM4	rcp85	6467.78	1840.93	1.53103	0.807574	22.3883	8.52729
Lanius collurio	2070	CCSM4	rcp85	8357.61	1128.14	4.81845	0.881357	48.7554	8.32885
Lanius minor	2070	CCSM4	rcp85	8718.36	882.86	3.81348	0.584676	44.4365	6.209
Lanius senator	2070	CCSM4	rcp85	4553.79	1071.48	1.40236	0.754809	19.5496	7.34132
Locustella fluviatilis	2070	CCSM4	rcp85	8472.93	801.865	5.34812	0.728968	54.6042	6.96454
Lullula arborea	2070	CCSM4	rcp85	1888.09	967.483	0.126638	0.272048	5.27601	2.47372
Luscinia luscinia	2070	CCSM4	rcp85	8695.11	695.837	4.26878	0.473358	48.7156	5.39988
Luscinia megarhynchos	2070	CCSM4	rcp85	5375.55	987.066	1.75948	0.601869	25.3574	6.80063
Luscinia svecica	2070	CCSM4	rcp85	5116.99	1104.03	1.87096	0.712979	25.1023	7.58259
Merops apiaster	2070	CCSM4	rcp85	8358.18	1045.72	2.26485	0.531303	24.6334	4.9983
Miliaria calandra	2070	CCSM4	rcp85	2079.35	1555.41	0.373499	0.606734	6.36987	4.62251
Motacilla alba	2070	CCSM4	rcp85	3516.71	1648.74	0.747448	0.792571	10.8993	6.85934
Motacilla cinerea	2070	CCSM4	rcp85	1992.61	1244.55	0.110394	0.344947	7.26075	2.95022
Motacilla flava	2070	CCSM4	rcp85	6255.2	1491.09	2.10276	0.86437	23.0602	7.80703
Muscicapa striata	2070	CCSM4	rcp85	7195.84	1674.59	3.54507	1.24044	46.1389	13.8546
Oenanthe hispanica	2070	CCSM4	rcp85	3529.84	897.637	0.606496	0.477395	15.1584	6.5878
Oenanthe oenanthe	2070	CCSM4	rcp85	5570.74	1437.27	1.91677	0.926917	27.4061	9.9187
Parus ater	2070	CCSM4	rcp85	1804.23	952.567	0.12768	0.250535	5.47928	2.59543
Parus caeruleus	2070	CCSM4	rcp85	1852.76	956.982	0.172969	0.321901	5.19303	3.00036
Parus major	2070	CCSM4	rcp85	1925.46	968.424	0.131266	0.28137	5.62883	2.77346
Phoenicurus ochruros	2070	CCSM4	rcp85	3004.2	1445.47	0.517592	0.6184	13.4582	7.24454
Phoenicurus phoenicurus	2070	CCSM4	rcp85	5731.95	1178.49	2.26413	0.755259	30.1424	8.4474
Phylloscopus bonelli	2070	CCSM4	rcp85	4165.06	897.42	1.3488	0.553963	21.0276	6.46923
Phylloscopus collybita	2070	CCSM4	rcp85	4187.26	1214.31	1.23091	0.667336	21.234	8.09284
Phylloscopus sibilatrix	2070	CCSM4	rcp85	6563.2	862.808	2.47885	0.495867	37.8879	6.77966
Phylloscopus trochilus	2070	CCSM4	rcp85	7881.96	1382.6	3.71643	0.87506	47.5261	10.0241
Prunella modularis	2070	CCSM4	rcp85	2029.67	963.187	0.360207	0.486992	5.60304	3.97346
Pyrrhula pyrrhula	2070	CCSM4	rcp85	1753.13	837.463	0.0639688	0.170794	4.6943	1.63299
Regulus ignicapilla	2070	CCSM4	rcp85	1509.6	847.644	0.149509	0.370175	8.38978	3.78427
Regulus regulus	2070	CCSM4	rcp85	1731.93	861.494	0.208242	0.323187	5.506	3.5021
Saxicola rubetra	2070	CCSM4	rcp85	6433.02	1214.39	2.47425	0.745023	32.6663	8.2404
Serinus serinus	2070	CCSM4	rcp85	1842.18	962.34	0.106678	0.245535	5.65327	2.42372
Sturnus vulgaris	2070	CCSM4	rcp85	2008.58	1033.81	0.0596523	0.188728	8.20167	1.94553
Sylvia atricapilla	2070	CCSM4	rcp85	4503.25	2113.09	1.60286	1.21601	22.368	12.235
Sylvia borin	2070	CCSM4	rcp85	7267.59	1306.52	3.84266	0.967792	42.075	9.49236
Sylvia cantillans	2070	CCSM4	rcp85	3321.34	712.069	0.808732	0.442183	14.9356	5.62983
Sylvia communis	2070	CCSM4	rcp85	6132.52	1647	3.49801	1.3176	36.4156	12.0175
Sylvia curruca	2070	CCSM4	rcp85	4499.52	1068.73	2.32793	0.874762	26.4007	8.43293
Sylvia hortensis	2070	CCSM4	rcp85	3308.65	650.596	1.40857	0.589635	16.7387	5.64073
Sylvia melanocephala	2070	CCSM4	rcp85	2026.13	1150.46	0.349578	0.498472	9.16981	5.33049
Sylvia nisoria	2070	CCSM4	rcp85	5770.02	850.306	2.71854	0.629857	31.0246	6.45331
Sylvia undata	2070	CCSM4	rcp85	1353.64	799.215	0.0880007	0.260911	6.43637	2.71281
Troglodytes troglodytes	2070	CCSM4	rcp85	1783.04	944.218	0.244816	0.395183	7.66711	4.29901
Turdus iliacus	2070	CCSM4	rcp85	2433.95	854.007	0.113633	0.25894	4.92959	2.16354
Turdus merula	2070	CCSM4	rcp85	2095.25	1020.42	0.315389	0.548602	7.25361	4.34829
Turdus philomelos	2070	CCSM4	rcp85	2301.93	1111.53	0.24007	0.473052	5.3212	3.52784
Turdus pilaris	2070	CCSM4	rcp85	1757.78	899.407	0.083431	0.247458	4.08304	1.90054
Turdus viscivorus	2070	CCSM4	rcp85	2014.22	990.956	0.0946698	0.281757	4.58327	2.08506
Acrocephalus arundinaceus	2070	HADGEM-ES	rcp26	6398.82	1406.85	2.93345	1.0269	33.3963	9.809
Acrocephalus palustris	2070	HADGEM-ES	rcp26	8179.54	998.682	3.74346	0.624177	46.8436	7.14151
Acrocephalus schoenobaenus	2070	HADGEM-ES	rcp26	6693.33	1428.43	2.94408	0.921568	37.0464	9.76618
Acrocephalus scirpaceus	2070	HADGEM-ES	rcp26	6464.91	1666.87	2.65946	1.02262	34.0955	10.8016
Alauda arvensis	2070	HADGEM-ES	rcp26	2133.81	1019.03	0.115594	0.254129	8.95111	2.92146
Anthus campestris	2070	HADGEM-ES	rcp26	4553.76	1204.89	1.60577	0.821121	16.6862	6.82007
Anthus pratensis	2070	HADGEM-ES	rcp26	2505.97	899.818	0.295154	0.397538	6.43773	3.82537
Anthus trivialis	2070	HADGEM-ES	rcp26	6459.6	1265.96	2.97114	0.90426	27.2327	7.32536
Apus apus	2070	HADGEM-ES	rcp26	7675.34	1432.72	1.62778	0.645803	23.9151	7.02888
Bombycilla garrulus	2070	HADGEM-ES	rcp26	1566.94	718.712	0.00318092	0.0248663	7.55556	0
Calandrella brachydactyla	2070	HADGEM-ES	rcp26	3718.01	1156.62	0.587271	0.536642	10.3869	5.24758
Carduelis cannabina	2070	HADGEM-ES	rcp26	1979.54	1028.69	0.157761	0.318217	5.4155	2.77002
Carduelis carduelis	2070	HADGEM-ES	rcp26	2065.38	1030.05	0.14952	0.299787	5.82904	2.89056
Carduelis chloris	2070	HADGEM-ES	rcp26	1966.59	1021.93	0.128816	0.278241	5.23127	2.5091
Carduelis flammea	2070	HADGEM-ES	rcp26	1690.56	849.237	0.0595977	0.162929	5.2872	1.70178
Carduelis spinus	2070	HADGEM-ES	rcp26	1907.9	928.139	0.303585	0.665635	6.65467	4.38266
Coccothraustes coccothraustes	2070	HADGEM-ES	rcp26	1733.65	898.645	0.0577712	0.203123	4.34453	1.57632
Emberiza cia	2070	HADGEM-ES	rcp26	1899.22	1099.72	0.1661	0.346005	5.36723	2.90619
Emberiza citrinella	2070	HADGEM-ES	rcp26	1665.57	879.346	0.0705289	0.194178	4.72379	1.78863
Emberiza hortulana	2070	HADGEM-ES	rcp26	5453.77	1164.6	1.7462	0.710122	19.8174	6.54484
Emberiza schoeniclus	2070	HADGEM-ES	rcp26	2091.34	1021.23	0.132977	0.266356	5.85952	2.64511
Erithacus rubecula	2070	HADGEM-ES	rcp26	2216.67	1051.05	0.372921	0.513397	9.38717	5.33328
Ficedula albicollis	2070	HADGEM-ES	rcp26	7887.81	635.225	2.90591	0.347117	43.3067	4.2647
Ficedula hypoleuca	2070	HADGEM-ES	rcp26	6681.96	768.388	2.35907	0.436584	25.9137	4.77284
Fringilla coelebs	2070	HADGEM-ES	rcp26	2004	985.354	0.123932	0.264659	5.35265	2.45823
Fringilla montifringilla	2070	HADGEM-ES	rcp26	2456.28	842.487	0.24227	0.326778	5.86931	3.22181
Hippolais icterina	2070	HADGEM-ES	rcp26	8349.49	1130.71	3.43575	0.657391	46.4383	7.93797
Hippolais polyglotta	2070	HADGEM-ES	rcp26	4632.6	912.156	1.79744	0.778781	24.9276	7.84089
Hirundo rupestris	2070	HADGEM-ES	rcp26	2009.23	1151.78	0.0445492	0.150523	7.32965	1.57948
Hirundo rustica	2070	HADGEM-ES	rcp26	6536.27	1777.45	1.56229	0.776491	22.6567	8.09752
Lanius collurio	2070	HADGEM-ES	rcp26	8285.89	1137.27	4.76242	0.888494	48.3648	8.25956
Lanius minor	2070	HADGEM-ES	rcp26	8470.03	852.615	3.64903	0.564646	42.7586	5.9915
Lanius senator	2070	HADGEM-ES	rcp26	4405.79	1073.45	1.3005	0.750538	18.4927	7.46501
Locustella fluviatilis	2070	HADGEM-ES	rcp26	8453.42	739.629	5.33038	0.67239	54.4378	6.4972
Lullula arborea	2070	HADGEM-ES	rcp26	1926.44	993.315	0.137409	0.300435	5.33884	2.62144
Luscinia luscinia	2070	HADGEM-ES	rcp26	8535.53	653.481	4.16022	0.444545	47.8191	5.22359
Luscinia megarhynchos	2070	HADGEM-ES	rcp26	5091.92	959.221	1.58654	0.584891	23.5274	6.63085
Luscinia svecica	2070	HADGEM-ES	rcp26	5176.91	1039.44	1.90918	0.673209	25.5369	7.29982
Merops apiaster	2070	HADGEM-ES	rcp26	8011.62	1031.08	2.08756	0.526059	23.2431	4.93012
Miliaria calandra	2070	HADGEM-ES	rcp26	2322.24	1593.95	0.456211	0.65165	6.9976	4.87036
Motacilla alba	2070	HADGEM-ES	rcp26	3458.28	1630.31	0.709781	0.793374	10.5802	6.78824
Motacilla cinerea	2070	HADGEM-ES	rcp26	1810.73	1047.09	0.0514877	0.217873	6.78757	1.88137
Motacilla flava	2070	HADGEM-ES	rcp26	6220.9	1516.7	2.08315	0.878512	22.803	7.88664
Muscicapa striata	2070	HADGEM-ES	rcp26	7272.57	1590.71	3.6019	1.1783	46.6686	13.1259
Oenanthe hispanica	2070	HADGEM-ES	rcp26	3615.84	983.517	0.656743	0.524987	15.7862	7.02636
Oenanthe oenanthe	2070	HADGEM-ES	rcp26	5640.48	1383.46	1.96192	0.891825	27.8748	9.64383
Parus ater	2070	HADGEM-ES	rcp26	1774.54	951.916	0.123294	0.244591	5.47928	2.59543
Parus caeruleus	2070	HADGEM-ES	rcp26	1878.21	1019.12	0.191568	0.367199	5.27309	3.2153
Parus major	2070	HADGEM-ES	rcp26	1951.31	1008.31	0.144879	0.3047	5.75433	2.9843
Phoenicurus ochruros	2070	HADGEM-ES	rcp26	2795.52	1389.96	0.429034	0.574328	12.5166	6.7997
Phoenicurus phoenicurus	2070	HADGEM-ES	rcp26	5647.51	1142.96	2.20994	0.732665	29.5134	8.31607
Phylloscopus bonelli	2070	HADGEM-ES	rcp26	4023.39	801.965	1.26144	0.494821	20.0016	6.02391
Phylloscopus collybita	2070	HADGEM-ES	rcp26	4059.6	1323.43	1.16526	0.72054	20.5053	8.91079
Phylloscopus sibilatrix	2070	HADGEM-ES	rcp26	6473.45	859.96	2.42727	0.49423	37.2726	6.88592
Phylloscopus trochilus	2070	HADGEM-ES	rcp26	7765.85	1443.09	3.64295	0.913351	46.5599	10.3708
Prunella modularis	2070	HADGEM-ES	rcp26	2163.73	959.378	0.418261	0.525467	6.03264	4.20633
Pyrrhula pyrrhula	2070	HADGEM-ES	rcp26	1728.04	883.976	0.0724742	0.188524	4.75729	1.76477
Regulus ignicapilla	2070	HADGEM-ES	rcp26	1569.31	888.09	0.177574	0.387357	8.60444	3.89966
Regulus regulus	2070	HADGEM-ES	rcp26	1716.16	848.587	0.197693	0.315465	5.302	3.2318
Saxicola rubetra	2070	HADGEM-ES	rcp26	6293.38	1143.42	2.38857	0.701488	31.9894	7.93726
Serinus serinus	2070	HADGEM-ES	rcp26	1827.85	959.217	0.106969	0.245283	5.75959	2.58013
Sturnus vulgaris	2070	HADGEM-ES	rcp26	2083.74	1050.22	0.0733508	0.216677	8.32658	2.2566
Sylvia atricapilla	2070	HADGEM-ES	rcp26	4120.69	2062.88	1.38061	1.15791	20.08	11.779
Sylvia borin	2070	HADGEM-ES	rcp26	7227.05	1328.48	3.81263	0.984061	41.8599	9.54287
Sylvia cantillans	2070	HADGEM-ES	rcp26	3435.01	733.849	0.878547	0.460403	15.7346	5.90891
Sylvia communis	2070	HADGEM-ES	rcp26	6127.72	1670.2	3.49417	1.33616	36.38	12.3357
Sylvia curruca	2070	HADGEM-ES	rcp26	4660.43	1060.5	2.45991	0.867663	27.4537	8.20128
Sylvia hortensis	2070	HADGEM-ES	rcp26	3558.46	842.108	1.63502	0.765424	18.5877	6.89555
Sylvia melanocephala	2070	HADGEM-ES	rcp26	2008.71	1131.49	0.332397	0.504225	8.95886	5.36937
Sylvia nisoria	2070	HADGEM-ES	rcp26	5751.56	788.436	2.70486	0.584026	30.9514	5.93361
Sylvia undata	2070	HADGEM-ES	rcp26	1259.73	740.015	0.065646	0.210082	6.24459	2.27835
Troglodytes troglodytes	2070	HADGEM-ES	rcp26	1918.3	947.539	0.288525	0.428378	8.12578	4.63805
Turdus iliacus	2070	HADGEM-ES	rcp26	2495.79	871.618	0.134423	0.28555	5.07586	2.30864
Turdus merula	2070	HADGEM-ES	rcp26	2072.59	1047.58	0.309336	0.583881	7.22406	4.54749
Turdus philomelos	2070	HADGEM-ES	rcp26	2107.81	1002.5	0.162807	0.34683	4.80923	2.67963
Turdus pilaris	2070	HADGEM-ES	rcp26	1788.58	928.148	0.095881	0.273877	4.1434	2.07659
Turdus viscivorus	2070	HADGEM-ES	rcp26	1987.09	962.232	0.0811837	0.240703	4.46653	1.76019
Acrocephalus arundinaceus	2070	HADGEM-ES	rcp45	6581.29	1459.34	3.06663	1.06521	34.4818	10.051
Acrocephalus palustris	2070	HADGEM-ES	rcp45	8333.26	980.831	3.83954	0.613019	48.0014	6.83604
Acrocephalus schoenobaenus	2070	HADGEM-ES	rcp45	6786.84	1497.23	3.00441	0.965957	37.529	10.3431
Acrocephalus scirpaceus	2070	HADGEM-ES	rcp45	6582.61	1650.11	2.73168	1.0123	34.6583	10.8288
Alauda arvensis	2070	HADGEM-ES	rcp45	1959.73	956.284	0.0771763	0.198532	8.56178	2.3127
Anthus campestris	2070	HADGEM-ES	rcp45	4609.89	1274.63	1.64785	0.866714	16.9815	7.24116
Anthus pratensis	2070	HADGEM-ES	rcp45	2416.46	874.109	0.258588	0.366187	6.2588	3.63587
Anthus trivialis	2070	HADGEM-ES	rcp45	6623.44	1315.56	3.08817	0.939685	27.9603	7.58124
Apus apus	2070	HADGEM-ES	rcp45	7896.87	1495.98	1.72978	0.668948	25.0119	7.17718
Bombycilla garrulus	2070	HADGEM-ES	rcp45	1540.75	753.179	0.00324152	0.0248989	7.55556	0
Calandrella brachydactyla	2070	HADGEM-ES	rcp45	3793.25	1159.64	0.626933	0.537848	10.8025	5.35229
Carduelis cannabina	2070	HADGEM-ES	rcp45	1864.35	938.807	0.115115	0.264659	5.0809	2.36919
Carduelis carduelis	2070	HADGEM-ES	rcp45	2028.96	989.934	0.134046	0.275903	5.76982	2.77274
Carduelis chloris	2070	HADGEM-ES	rcp45	1924.58	988.227	0.113463	0.262755	5.16059	2.36742
Carduelis flammea	2070	HADGEM-ES	rcp45	1736.72	887.264	0.069131	0.166079	5.30456	1.74198
Carduelis spinus	2070	HADGEM-ES	rcp45	1851.57	912.06	0.259211	0.558742	6.319	3.63977
Coccothraustes coccothraustes	2070	HADGEM-ES	rcp45	1734.49	877.128	0.0470305	0.16794	4.25813	1.34466
Emberiza cia	2070	HADGEM-ES	rcp45	1873.41	1065.15	0.15587	0.335314	5.29685	2.79374
Emberiza citrinella	2070	HADGEM-ES	rcp45	1616.9	837.639	0.0511956	0.168332	4.5896	1.5349
Emberiza hortulana	2070	HADGEM-ES	rcp45	5442.42	1143.3	1.73928	0.697134	19.6481	6.45275
Emberiza schoeniclus	2070	HADGEM-ES	rcp45	1940.45	967.763	0.0993059	0.235307	5.7408	2.3661
Erithacus rubecula	2070	HADGEM-ES	rcp45	2039.48	1022.5	0.294049	0.465319	8.61342	4.8823
Ficedula albicollis	2070	HADGEM-ES	rcp45	8190.9	582.926	3.07153	0.318539	44.5598	3.92231
Ficedula hypoleuca	2070	HADGEM-ES	rcp45	6930.56	815.479	2.50032	0.46334	27.0258	4.9131
Fringilla coelebs	2070	HADGEM-ES	rcp45	1925.89	982.012	0.115604	0.263842	5.29679	2.41064
Fringilla montifringilla	2070	HADGEM-ES	rcp45	2298.99	874.804	0.200905	0.294208	5.57266	2.9478
Hippolais icterina	2070	HADGEM-ES	rcp45	8605.47	1202.31	3.58457	0.699016	48.0844	8.65922
Hippolais polyglotta	2070	HADGEM-ES	rcp45	4878.78	932.905	2.00776	0.796701	26.8853	7.92509
Hirundo rupestris	2070	HADGEM-ES	rcp45	2050.82	1156.94	0.0480473	0.146281	7.36861	1.68896
Hirundo rustica	2070	HADGEM-ES	rcp45	6542.29	1802.88	1.56131	0.79905	22.8953	8.56515
Lanius collurio	2070	HADGEM-ES	rcp45	8369.12	1158.51	4.82744	0.905089	48.8708	8.30867
Lanius minor	2070	HADGEM-ES	rcp45	8646.09	932.082	3.76562	0.617273	43.8931	6.49723
Lanius senator	2070	HADGEM-ES	rcp45	4744.63	1084.62	1.53584	0.767815	20.7613	7.50981
Locustella fluviatilis	2070	HADGEM-ES	rcp45	8623.89	718.182	5.48535	0.652892	56.0051	6.24268
Lullula arborea	2070	HADGEM-ES	rcp45	1939.9	993.566	0.140604	0.296946	5.37025	2.61021
Luscinia luscinia	2070	HADGEM-ES	rcp45	8837.65	590.222	4.36575	0.401512	49.5634	4.99119
Luscinia megarhynchos	2070	HADGEM-ES	rcp45	5369.69	1002.15	1.75591	0.611067	25.5811	6.9248
Luscinia svecica	2070	HADGEM-ES	rcp45	5403.42	994.734	2.05642	0.648887	26.9988	6.90295
Merops apiaster	2070	HADGEM-ES	rcp45	8382.94	1031.98	2.27701	0.526521	24.6334	4.88866
Miliaria calandra	2070	HADGEM-ES	rcp45	2309.3	1609.75	0.460287	0.657365	7.019	5.08664
Motacilla alba	2070	HADGEM-ES	rcp45	3397.92	1686.32	0.694133	0.819179	10.3103	7.01361
Motacilla cinerea	2070	HADGEM-ES	rcp45	1835.93	1159.41	0.0836075	0.302947	7.06025	2.54703
Motacilla flava	2070	HADGEM-ES	rcp45	6303.45	1498.7	2.13156	0.866597	23.386	7.94301
Muscicapa striata	2070	HADGEM-ES	rcp45	7274.7	1554.29	3.60348	1.15133	46.9497	12.8323
Oenanthe hispanica	2070	HADGEM-ES	rcp45	3695.97	923.741	0.697622	0.494704	16.4253	6.64718
Oenanthe oenanthe	2070	HADGEM-ES	rcp45	5716.98	1456.18	2.0121	0.936815	28.3741	9.88335
Parus ater	2070	HADGEM-ES	rcp45	1798.79	894.416	0.11301	0.219541	5.35627	2.38496
Parus caeruleus	2070	HADGEM-ES	rcp45	1820.15	983.288	0.174452	0.33454	5.18502	3.09829
Parus major	2070	HADGEM-ES	rcp45	1943.8	1022.95	0.146744	0.30412	5.7125	2.94024
Phoenicurus ochruros	2070	HADGEM-ES	rcp45	2975.16	1454.71	0.506198	0.629141	13.3726	7.38591
Phoenicurus phoenicurus	2070	HADGEM-ES	rcp45	5689.77	1176.93	2.23703	0.754445	29.6656	8.25574
Phylloscopus bonelli	2070	HADGEM-ES	rcp45	4158.52	897.85	1.34476	0.554229	20.8901	6.58739
Phylloscopus collybita	2070	HADGEM-ES	rcp45	4011.36	1321.28	1.14189	0.708351	20.2362	8.64779
Phylloscopus sibilatrix	2070	HADGEM-ES	rcp45	6584.16	848.049	2.4909	0.487385	38.0181	6.75975
Phylloscopus trochilus	2070	HADGEM-ES	rcp45	7905.97	1405.33	3.73162	0.889449	47.6781	9.9267
Prunella modularis	2070	HADGEM-ES	rcp45	2087.45	922.935	0.371594	0.48894	5.61736	3.8861
Pyrrhula pyrrhula	2070	HADGEM-ES	rcp45	1723.16	862.8	0.069068	0.180555	4.71792	1.68389
Regulus ignicapilla	2070	HADGEM-ES	rcp45	1529.38	818.561	0.145325	0.339642	8.39911	3.53065
Regulus regulus	2070	HADGEM-ES	rcp45	1716.74	856.83	0.204597	0.312878	5.3445	3.26801
Saxicola rubetra	2070	HADGEM-ES	rcp45	6514.17	1138.03	2.52403	0.698175	33.2303	7.6335
Serinus serinus	2070	HADGEM-ES	rcp45	1793.32	957.927	0.0990971	0.246361	5.70643	2.5349
Sturnus vulgaris	2070	HADGEM-ES	rcp45	1972.01	1036.49	0.0577106	0.185133	8.14813	1.87384
Sylvia atricapilla	2070	HADGEM-ES	rcp45	4313.81	2158.56	1.51195	1.20646	21.4196	12.2029
Sylvia borin	2070	HADGEM-ES	rcp45	7442.15	1351.96	3.97196	1.00145	43.1977	9.84006
Sylvia cantillans	2070	HADGEM-ES	rcp45	3512.37	693.949	0.927315	0.435156	16.1498	5.45586
Sylvia communis	2070	HADGEM-ES	rcp45	6285.85	1702.9	3.62068	1.36232	37.4556	12.4022
Sylvia curruca	2070	HADGEM-ES	rcp45	4609.09	1042.82	2.41732	0.854677	27.2086	8.16357
Sylvia hortensis	2070	HADGEM-ES	rcp45	3584.31	744.888	1.6587	0.676579	18.822	6.25522
Sylvia melanocephala	2070	HADGEM-ES	rcp45	2046.68	1130.76	0.351907	0.509417	9.14104	5.3738
Sylvia nisoria	2070	HADGEM-ES	rcp45	5842.69	878.727	2.77236	0.650909	31.6014	6.64357
Sylvia undata	2070	HADGEM-ES	rcp45	1262.54	782.671	0.073805	0.256052	6.30212	2.64046
Troglodytes troglodytes	2070	HADGEM-ES	rcp45	1831.59	933.932	0.258802	0.395878	7.87733	4.46688
Turdus iliacus	2070	HADGEM-ES	rcp45	2356.93	836.699	0.0947075	0.238044	4.81258	1.90746
Turdus merula	2070	HADGEM-ES	rcp45	2089.97	1033.29	0.311333	0.561295	7.25361	4.5329
Turdus philomelos	2070	HADGEM-ES	rcp45	2150.43	1014.17	0.179585	0.395836	4.97053	2.99164
Turdus pilaris	2070	HADGEM-ES	rcp45	1776.32	902.769	0.0795689	0.233351	4.00927	1.70776
Turdus viscivorus	2070	HADGEM-ES	rcp45	1973.27	1002.26	0.0877762	0.252531	4.56267	1.9864
Acrocephalus arundinaceus	2070	HADGEM-ES	rcp60	6638.66	1503.64	3.10851	1.09755	34.7737	10.4445
Acrocephalus palustris	2070	HADGEM-ES	rcp60	8369.47	1012	3.86217	0.632499	48.1501	7.33297
Acrocephalus schoenobaenus	2070	HADGEM-ES	rcp60	6866.45	1378.33	3.05577	0.889247	38.2579	9.65239
Acrocephalus scirpaceus	2070	HADGEM-ES	rcp60	6556.41	1622.56	2.71559	0.995435	34.5867	10.6589
Alauda arvensis	2070	HADGEM-ES	rcp60	1922.55	962.909	0.0738082	0.200567	8.50338	2.20101
Anthus campestris	2070	HADGEM-ES	rcp60	4640.82	1269.7	1.67032	0.861986	17.1837	7.06108
Anthus pratensis	2070	HADGEM-ES	rcp60	2353.39	864.017	0.232963	0.346761	5.92533	3.33435
Anthus trivialis	2070	HADGEM-ES	rcp60	6598.36	1326.41	3.07025	0.947439	27.9216	7.76021
Apus apus	2070	HADGEM-ES	rcp60	7835.93	1486.15	1.70115	0.667864	24.7499	7.09656
Bombycilla garrulus	2070	HADGEM-ES	rcp60	1516.33	755.394	0.00527824	0.0342942	7.55556	0
Calandrella brachydactyla	2070	HADGEM-ES	rcp60	3805.58	1155.63	0.631438	0.534059	10.8025	5.26746
Carduelis cannabina	2070	HADGEM-ES	rcp60	1866.46	983.358	0.123922	0.284858	5.18447	2.57988
Carduelis carduelis	2070	HADGEM-ES	rcp60	2028.63	1045.46	0.149323	0.29923	5.93056	2.99859
Carduelis chloris	2070	HADGEM-ES	rcp60	1918.11	978.04	0.11119	0.252706	5.12132	2.25982
Carduelis flammea	2070	HADGEM-ES	rcp60	1722.71	839.392	0.0568943	0.146292	5.20908	1.50515
Carduelis spinus	2070	HADGEM-ES	rcp60	1903.08	914.082	0.280448	0.597749	6.49	3.87046
Coccothraustes coccothraustes	2070	HADGEM-ES	rcp60	1774.99	935.02	0.0665101	0.194812	4.38773	1.59939
Emberiza cia	2070	HADGEM-ES	rcp60	1789.89	1017.31	0.127007	0.300602	5.10917	2.61202
Emberiza citrinella	2070	HADGEM-ES	rcp60	1610.48	838.326	0.0525588	0.170282	4.62907	1.62615
Emberiza hortulana	2070	HADGEM-ES	rcp60	5355.37	1099.91	1.6862	0.670678	19.1739	6.13255
Emberiza schoeniclus	2070	HADGEM-ES	rcp60	1992.46	974.44	0.107734	0.238798	5.76624	2.43331
Erithacus rubecula	2070	HADGEM-ES	rcp60	2000.08	1000.25	0.275578	0.451168	8.48291	4.71387
Ficedula albicollis	2070	HADGEM-ES	rcp60	8310.35	606.179	3.1368	0.331245	45.21	4.75013
Ficedula hypoleuca	2070	HADGEM-ES	rcp60	6969.29	782.348	2.52233	0.444516	27.1582	4.80423
Fringilla coelebs	2070	HADGEM-ES	rcp60	1942.99	976.246	0.116096	0.246759	5.30477	2.34103
Fringilla montifringilla	2070	HADGEM-ES	rcp60	2297.5	899.075	0.210601	0.317035	5.76002	3.1218
Hippolais icterina	2070	HADGEM-ES	rcp60	8699.05	1223.15	3.63899	0.711135	48.7517	8.61161
Hippolais polyglotta	2070	HADGEM-ES	rcp60	4950.93	939.705	2.06937	0.802613	27.4726	7.90739
Hirundo rupestris	2070	HADGEM-ES	rcp60	1922.63	1117.61	0.041976	0.14207	7.37835	1.7151
Hirundo rustica	2070	HADGEM-ES	rcp60	6366.35	1858.1	1.49604	0.786153	22.0901	8.30864
Lanius collurio	2070	HADGEM-ES	rcp60	8386.5	1158.35	4.84102	0.90496	48.933	8.38154
Lanius minor	2070	HADGEM-ES	rcp60	8731.75	903.257	3.82235	0.598183	44.5604	6.43406
Lanius senator	2070	HADGEM-ES	rcp60	4743.75	1067.37	1.53655	0.75271	20.8251	7.28199
Locustella fluviatilis	2070	HADGEM-ES	rcp60	8723.9	736.831	5.57627	0.669846	56.8631	6.24295
Lullula arborea	2070	HADGEM-ES	rcp60	1860.59	910.482	0.107129	0.252817	5.09539	2.20289
Luscinia luscinia	2070	HADGEM-ES	rcp60	8901.09	670.202	4.4089	0.45592	50.0019	5.47519
Luscinia megarhynchos	2070	HADGEM-ES	rcp60	5374.66	961.551	1.75897	0.586216	25.3879	6.60369
Luscinia svecica	2070	HADGEM-ES	rcp60	5339.77	1032.86	2.01436	0.674946	26.4457	7.32856
Merops apiaster	2070	HADGEM-ES	rcp60	8405.17	979.323	2.28835	0.499655	24.8555	4.69036
Miliaria calandra	2070	HADGEM-ES	rcp60	2184.49	1548.03	0.399061	0.623504	6.57673	4.69384
Motacilla alba	2070	HADGEM-ES	rcp60	3485.78	1724.69	0.743215	0.836749	10.7275	7.12661
Motacilla cinerea	2070	HADGEM-ES	rcp60	1942.8	1183.54	0.0965624	0.316235	7.11639	2.59517
Motacilla flava	2070	HADGEM-ES	rcp60	6441.9	1599.36	2.21116	0.927924	23.9004	8.16265
Muscicapa striata	2070	HADGEM-ES	rcp60	7268.77	1597.22	3.59909	1.18312	46.9605	13.2882
Oenanthe hispanica	2070	HADGEM-ES	rcp60	3702.26	900.994	0.699148	0.484446	16.4701	6.55578
Oenanthe oenanthe	2070	HADGEM-ES	rcp60	5880.71	1490.85	2.11689	0.961147	29.5152	10.3485
Parus ater	2070	HADGEM-ES	rcp60	1793.45	949.918	0.127715	0.243155	5.532	2.63732
Parus caeruleus	2070	HADGEM-ES	rcp60	1873.82	979.863	0.183576	0.342766	5.21705	3.08542
Parus major	2070	HADGEM-ES	rcp60	1921.02	968.639	0.128087	0.276745	5.587	2.74967
Phoenicurus ochruros	2070	HADGEM-ES	rcp60	2933.02	1503.43	0.511396	0.633642	13.4368	7.32339
Phoenicurus phoenicurus	2070	HADGEM-ES	rcp60	5802.68	1147.48	2.30941	0.735567	30.5583	8.11479
Phylloscopus bonelli	2070	HADGEM-ES	rcp60	4215.98	954.002	1.38036	0.588585	21.3344	6.85756
Phylloscopus collybita	2070	HADGEM-ES	rcp60	4001.82	1347.86	1.13788	0.722264	20.169	8.73209
Phylloscopus sibilatrix	2070	HADGEM-ES	rcp60	6683.7	812.288	2.5481	0.466832	38.6926	6.76517
Phylloscopus trochilus	2070	HADGEM-ES	rcp60	7898.04	1416.47	3.72661	0.896499	47.5804	10.0578
Prunella modularis	2070	HADGEM-ES	rcp60	2049.78	939.733	0.362009	0.498715	5.66748	3.99103
Pyrrhula pyrrhula	2070	HADGEM-ES	rcp60	1704.64	840.397	0.0599354	0.16457	4.64706	1.525
Regulus ignicapilla	2070	HADGEM-ES	rcp60	1501.79	810.894	0.138728	0.320958	8.27778	3.38462
Regulus regulus	2070	HADGEM-ES	rcp60	1677.87	864.486	0.198492	0.301387	5.37	3.28929
Saxicola rubetra	2070	HADGEM-ES	rcp60	6557.77	1198.51	2.55078	0.735282	33.4047	8.18543
Serinus serinus	2070	HADGEM-ES	rcp60	1811.85	947.8	0.100261	0.244254	5.64441	2.37719
Sturnus vulgaris	2070	HADGEM-ES	rcp60	1977.31	1007.43	0.0532608	0.179732	8.13029	1.7906
Sylvia atricapilla	2070	HADGEM-ES	rcp60	4493.86	2162.12	1.60615	1.23597	22.4853	12.4961
Sylvia borin	2070	HADGEM-ES	rcp60	7369.75	1374	3.91833	1.01777	42.8235	9.91527
Sylvia cantillans	2070	HADGEM-ES	rcp60	3521.85	675.069	0.932583	0.424831	16.2847	5.18213
Sylvia communis	2070	HADGEM-ES	rcp60	6327.04	1720.04	3.65363	1.37603	37.9178	12.5396
Sylvia curruca	2070	HADGEM-ES	rcp60	4571.56	1072.39	2.38854	0.873039	26.9181	8.48067
Sylvia hortensis	2070	HADGEM-ES	rcp60	3574.88	711.474	1.64993	0.646701	18.6128	5.94139
Sylvia melanocephala	2070	HADGEM-ES	rcp60	1952.09	1092.88	0.308566	0.461012	8.64242	4.7988
Sylvia nisoria	2070	HADGEM-ES	rcp60	5854.01	859.177	2.78075	0.636427	31.5465	6.3809
Sylvia undata	2070	HADGEM-ES	rcp60	1286	749.209	0.0718012	0.226211	6.30212	2.42231
Troglodytes troglodytes	2070	HADGEM-ES	rcp60	1822.43	929.485	0.256892	0.393249	7.79133	4.29121
Turdus iliacus	2070	HADGEM-ES	rcp60	2316.03	871.378	0.0946925	0.243997	4.83452	2.0241
Turdus merula	2070	HADGEM-ES	rcp60	2052.7	1008.31	0.293845	0.537316	7.08367	4.21102
Turdus philomelos	2070	HADGEM-ES	rcp60	2137.01	1081.62	0.196075	0.44689	5.06872	3.26837
Turdus pilaris	2070	HADGEM-ES	rcp60	1812.68	934.648	0.0957118	0.262961	4.10987	1.96318
Turdus viscivorus	2070	HADGEM-ES	rcp60	1952.15	962.39	0.0768529	0.231483	4.44593	1.69722
Acrocephalus arundinaceus	2070	HADGEM-ES	rcp85	6602.71	1416.03	3.08227	1.0336	34.5001	9.89956
Acrocephalus palustris	2070	HADGEM-ES	rcp85	8476.72	1072.06	3.9292	0.670037	48.8512	7.50936
Acrocephalus schoenobaenus	2070	HADGEM-ES	rcp85	6792.67	1342.01	3.00817	0.865812	37.5906	9.2446
Acrocephalus scirpaceus	2070	HADGEM-ES	rcp85	6615.5	1607.33	2.75185	0.986066	34.8118	10.5187
Alauda arvensis	2070	HADGEM-ES	rcp85	1851.9	968.876	0.0714639	0.205406	8.54231	2.31753
Anthus campestris	2070	HADGEM-ES	rcp85	4837.77	1332.74	1.80847	0.909215	18.0776	7.49262
Anthus pratensis	2070	HADGEM-ES	rcp85	2364.4	883.541	0.244485	0.347641	6.1368	3.46527
Anthus trivialis	2070	HADGEM-ES	rcp85	6773.97	1261.68	3.19569	0.9012	28.7885	7.30004
Apus apus	2070	HADGEM-ES	rcp85	7957.12	1645.79	1.75705	0.737693	25.3517	7.66356
Bombycilla garrulus	2070	HADGEM-ES	rcp85	1598.42	799.655	0.0066383	0.0384029	7.55556	0
Calandrella brachydactyla	2070	HADGEM-ES	rcp85	3864.77	1128.1	0.656737	0.530192	11.0623	5.36559
Carduelis cannabina	2070	HADGEM-ES	rcp85	1858.45	962.189	0.118558	0.274704	5.11277	2.38576
Carduelis carduelis	2070	HADGEM-ES	rcp85	1975.24	995.057	0.127981	0.262242	5.70214	2.63779
Carduelis chloris	2070	HADGEM-ES	rcp85	1862.61	949.342	0.0913672	0.232335	4.98781	2.11598
Carduelis flammea	2070	HADGEM-ES	rcp85	1798.89	906.909	0.0790703	0.179355	5.27852	1.68124
Carduelis spinus	2070	HADGEM-ES	rcp85	1858.92	952.556	0.284747	0.622934	6.54067	4.07076
Coccothraustes coccothraustes	2070	HADGEM-ES	rcp85	1719.98	878.539	0.0460189	0.152681	4.24373	1.26783
Emberiza cia	2070	HADGEM-ES	rcp85	1800.01	1018.21	0.131544	0.308891	5.21865	2.8439
Emberiza citrinella	2070	HADGEM-ES	rcp85	1641.09	875.351	0.0627913	0.186762	4.66853	1.71163
Emberiza hortulana	2070	HADGEM-ES	rcp85	5895.79	1349.46	2.01573	0.822841	22.1627	7.47938
Emberiza schoeniclus	2070	HADGEM-ES	rcp85	1902.99	1006.02	0.103367	0.236807	5.67296	2.26183
Erithacus rubecula	2070	HADGEM-ES	rcp85	1967.44	981.864	0.262485	0.416866	8.28714	4.34308
Ficedula albicollis	2070	HADGEM-ES	rcp85	8578.81	627.547	3.2835	0.342922	47.0898	6.0728
Ficedula hypoleuca	2070	HADGEM-ES	rcp85	7108.68	774.766	2.60152	0.440208	27.8026	4.83411
Fringilla coelebs	2070	HADGEM-ES	rcp85	1852.18	922.715	0.0891372	0.233431	5.12921	2.13743
Fringilla montifringilla	2070	HADGEM-ES	rcp85	2049.27	931.619	0.151815	0.270275	5.27601	2.63529
Hippolais icterina	2070	HADGEM-ES	rcp85	9120.06	1369.78	3.88376	0.796384	51.51	9.7392
Hippolais polyglotta	2070	HADGEM-ES	rcp85	5130.95	981.532	2.22303	0.838916	28.8523	8.22476
Hirundo rupestris	2070	HADGEM-ES	rcp85	2121.09	1186.89	0.0572671	0.153315	7.45627	1.9096
Hirundo rustica	2070	HADGEM-ES	rcp85	6364.51	1905.42	1.48745	0.830291	21.9311	8.77007
Lanius collurio	2070	HADGEM-ES	rcp85	8626.86	1140.98	5.0288	0.891387	50.6375	8.37227
Lanius minor	2070	HADGEM-ES	rcp85	9108.23	909.228	4.07168	0.602138	46.8579	6.41334
Lanius senator	2070	HADGEM-ES	rcp85	5000.2	1124.1	1.71721	0.795475	22.3193	7.80522
Locustella fluviatilis	2070	HADGEM-ES	rcp85	8937.21	784.907	5.77019	0.713551	58.4216	6.5732
Lullula arborea	2070	HADGEM-ES	rcp85	1785.71	876.325	0.0866386	0.220725	5.009	2.12836
Luscinia luscinia	2070	HADGEM-ES	rcp85	9188.4	668.921	4.60435	0.455049	51.7656	5.42746
Luscinia megarhynchos	2070	HADGEM-ES	rcp85	5535.2	1044.06	1.85709	0.635811	26.5571	7.01659
Luscinia svecica	2070	HADGEM-ES	rcp85	5452.82	1053.53	2.08851	0.689475	27.3445	7.45107
Merops apiaster	2070	HADGEM-ES	rcp85	8773.77	953.367	2.47642	0.486412	26.2623	4.51292
Miliaria calandra	2070	HADGEM-ES	rcp85	2206.29	1488.75	0.385946	0.593412	6.49113	4.49023
Motacilla alba	2070	HADGEM-ES	rcp85	3406.46	1795.45	0.733998	0.845801	10.8093	7.26364
Motacilla cinerea	2070	HADGEM-ES	rcp85	2248.45	1413.16	0.202726	0.459492	8.00661	3.9161
Motacilla flava	2070	HADGEM-ES	rcp85	6325.85	1502.68	2.14405	0.870275	23.3002	7.94588
Muscicapa striata	2070	HADGEM-ES	rcp85	7074.83	1714.93	3.45543	1.27032	45.2524	14.317
Oenanthe hispanica	2070	HADGEM-ES	rcp85	3813.1	878.691	0.757701	0.477574	16.9634	6.36469
Oenanthe oenanthe	2070	HADGEM-ES	rcp85	5994.88	1542.58	2.19103	0.993389	30.2285	10.6302
Parus ater	2070	HADGEM-ES	rcp85	1734.25	910.215	0.105526	0.218131	5.25083	2.21311
Parus caeruleus	2070	HADGEM-ES	rcp85	1856.18	953.016	0.172437	0.313907	5.15299	2.89715
Parus major	2070	HADGEM-ES	rcp85	1871.8	902.088	0.10594	0.228462	5.3611	2.33951
Phoenicurus ochruros	2070	HADGEM-ES	rcp85	3226.21	1495.08	0.622998	0.658403	14.571	7.55224
Phoenicurus phoenicurus	2070	HADGEM-ES	rcp85	5870.01	1191.62	2.35257	0.763861	31.0554	8.43434
Phylloscopus bonelli	2070	HADGEM-ES	rcp85	4694.87	1248.25	1.67585	0.770528	24.5077	8.81685
Phylloscopus collybita	2070	HADGEM-ES	rcp85	4215.6	1260.57	1.2491	0.693433	21.4246	8.47946
Phylloscopus sibilatrix	2070	HADGEM-ES	rcp85	6890.43	810.081	2.66692	0.465564	39.8286	6.54888
Phylloscopus trochilus	2070	HADGEM-ES	rcp85	7924.67	1355.98	3.74346	0.858218	47.5261	9.71329
Prunella modularis	2070	HADGEM-ES	rcp85	2082.57	956.099	0.37493	0.519205	5.646	4.07444
Pyrrhula pyrrhula	2070	HADGEM-ES	rcp85	1717.39	893.844	0.0752074	0.187817	4.77303	1.79586
Regulus ignicapilla	2070	HADGEM-ES	rcp85	1613.99	820.777	0.165076	0.337946	8.44578	3.5503
Regulus regulus	2070	HADGEM-ES	rcp85	1667.24	869.134	0.192619	0.31067	5.2255	3.20951
Saxicola rubetra	2070	HADGEM-ES	rcp85	6850.23	1230.34	2.7302	0.754811	35.343	8.49569
Serinus serinus	2070	HADGEM-ES	rcp85	1853.84	944.604	0.104292	0.226462	5.67099	2.41853
Sturnus vulgaris	2070	HADGEM-ES	rcp85	1906.04	959.482	0.038148	0.13954	8.02322	1.52278
Sylvia atricapilla	2070	HADGEM-ES	rcp85	4610.58	2164.27	1.6799	1.23686	22.984	12.435
Sylvia borin	2070	HADGEM-ES	rcp85	7593.8	1319.31	4.08429	0.977269	44.4233	9.51921
Sylvia cantillans	2070	HADGEM-ES	rcp85	3622.73	713.005	0.996521	0.448474	16.98	5.28401
Sylvia communis	2070	HADGEM-ES	rcp85	6422.79	1777.04	3.73023	1.42163	38.3889	13.0511
Sylvia curruca	2070	HADGEM-ES	rcp85	4432.34	1025.33	2.27305	0.838584	25.8015	7.9992
Sylvia hortensis	2070	HADGEM-ES	rcp85	3598.28	732.347	1.67148	0.664948	18.9308	6.0018
Sylvia melanocephala	2070	HADGEM-ES	rcp85	1937.06	1134.62	0.313636	0.490035	8.73831	5.18755
Sylvia nisoria	2070	HADGEM-ES	rcp85	6050.65	897.756	2.92641	0.665004	33.048	6.91029
Sylvia undata	2070	HADGEM-ES	rcp85	1285.28	794.315	0.0815641	0.251697	6.36924	2.67772
Troglodytes troglodytes	2070	HADGEM-ES	rcp85	1821.92	916.823	0.24985	0.387082	7.734	4.29853
Turdus iliacus	2070	HADGEM-ES	rcp85	2297.65	853.079	0.0824065	0.212978	4.68825	1.74819
Turdus merula	2070	HADGEM-ES	rcp85	1968.97	989.892	0.249825	0.498842	6.67728	3.89408
Turdus philomelos	2070	HADGEM-ES	rcp85	2373.51	1240.6	0.306561	0.605965	5.87525	4.51246
Turdus pilaris	2070	HADGEM-ES	rcp85	1749.72	892.79	0.0734345	0.211978	3.94891	1.60008
Turdus viscivorus	2070	HADGEM-ES	rcp85	1857.54	955.923	0.0624764	0.219625	4.35667	1.58906
Acrocephalus arundinaceus	2070	MIROC-ESM-CHEM	rcp26	6454.29	1453.15	2.97393	1.0607	33.6061	10.0893
Acrocephalus palustris	2070	MIROC-ESM-CHEM	rcp26	8126.39	1040.62	3.71024	0.65039	46.4931	7.29814
Acrocephalus schoenobaenus	2070	MIROC-ESM-CHEM	rcp26	6650.69	1493.64	2.91658	0.963642	36.8411	10.3607
Acrocephalus scirpaceus	2070	MIROC-ESM-CHEM	rcp26	6264.8	1687.74	2.53669	1.03542	32.5707	11.0047
Alauda arvensis	2070	MIROC-ESM-CHEM	rcp26	2058.24	989.873	0.0965208	0.23159	8.73698	2.64757
Anthus campestris	2070	MIROC-ESM-CHEM	rcp26	4410.49	1238.31	1.50862	0.837599	15.9244	7.14381
Anthus pratensis	2070	MIROC-ESM-CHEM	rcp26	2551.97	942.223	0.320398	0.420732	6.73053	4.01529
Anthus trivialis	2070	MIROC-ESM-CHEM	rcp26	6415.94	1291.61	2.93996	0.922575	26.838	7.38679
Apus apus	2070	MIROC-ESM-CHEM	rcp26	7611.67	1456.37	1.59974	0.65449	23.7598	6.83536
Bombycilla garrulus	2070	MIROC-ESM-CHEM	rcp26	1657.39	795.275	0.0085466	0.0465129	7.55556	0
Calandrella brachydactyla	2070	MIROC-ESM-CHEM	rcp26	3618.78	1258.62	0.566751	0.556148	10.2656	5.44294
Carduelis cannabina	2070	MIROC-ESM-CHEM	rcp26	1958.14	1014.67	0.148365	0.305589	5.38363	2.75926
Carduelis carduelis	2070	MIROC-ESM-CHEM	rcp26	2080.18	1055.04	0.160849	0.301356	5.98132	3.02632
Carduelis chloris	2070	MIROC-ESM-CHEM	rcp26	1958.6	1052.12	0.133681	0.299537	5.27839	2.59026
Carduelis flammea	2070	MIROC-ESM-CHEM	rcp26	1828.66	893.714	0.0777443	0.183416	5.43476	2.0134
Carduelis spinus	2070	MIROC-ESM-CHEM	rcp26	1841.88	930.03	0.270985	0.640483	6.414	4.21001
Coccothraustes coccothraustes	2070	MIROC-ESM-CHEM	rcp26	1724.96	928.349	0.064427	0.20789	4.39493	1.64569
Emberiza cia	2070	MIROC-ESM-CHEM	rcp26	1847.78	1032.13	0.13903	0.313482	5.17173	2.66013
Emberiza citrinella	2070	MIROC-ESM-CHEM	rcp26	1711.58	829.772	0.0586955	0.162008	4.60539	1.4907
Emberiza hortulana	2070	MIROC-ESM-CHEM	rcp26	5444.4	1096.64	1.74049	0.668683	19.6735	6.14899
Emberiza schoeniclus	2070	MIROC-ESM-CHEM	rcp26	2127.83	968.412	0.130135	0.266323	5.93584	2.66054
Erithacus rubecula	2070	MIROC-ESM-CHEM	rcp26	2085.35	1020.71	0.310714	0.476095	8.78122	4.93444
Ficedula albicollis	2070	MIROC-ESM-CHEM	rcp26	7971.4	630.329	2.95158	0.344442	43.8268	4.21294
Ficedula hypoleuca	2070	MIROC-ESM-CHEM	rcp26	6701.33	834.175	2.37007	0.473963	25.7018	4.88843
Fringilla coelebs	2070	MIROC-ESM-CHEM	rcp26	1966.66	1027.11	0.129993	0.288955	5.44043	2.59272
Fringilla montifringilla	2070	MIROC-ESM-CHEM	rcp26	2229.66	918.615	0.197328	0.300226	5.61169	3.00198
Hippolais icterina	2070	MIROC-ESM-CHEM	rcp26	8346.36	1149.8	3.43393	0.668488	46.4828	7.98798
Hippolais polyglotta	2070	MIROC-ESM-CHEM	rcp26	4477.19	951.752	1.666	0.809607	23.7251	8.05268
Hirundo rupestris	2070	MIROC-ESM-CHEM	rcp26	2081.09	1163.88	0.0517795	0.150362	7.40757	1.79091
Hirundo rustica	2070	MIROC-ESM-CHEM	rcp26	6554.82	1772.67	1.56704	0.783838	22.6169	8.29317
Lanius collurio	2070	MIROC-ESM-CHEM	rcp26	8234.18	1203.69	4.72201	0.94038	47.8854	8.69656
Lanius minor	2070	MIROC-ESM-CHEM	rcp26	8618.29	930.186	3.74721	0.616017	43.5975	6.34064
Lanius senator	2070	MIROC-ESM-CHEM	rcp26	4322.66	1081.07	1.24599	0.747679	18.1556	7.34646
Locustella fluviatilis	2070	MIROC-ESM-CHEM	rcp26	8361.75	824.767	5.24705	0.749789	53.8337	7.08583
Lullula arborea	2070	MIROC-ESM-CHEM	rcp26	2022.72	1014.64	0.162104	0.326608	5.55873	2.91858
Luscinia luscinia	2070	MIROC-ESM-CHEM	rcp26	8484.99	691.043	4.12584	0.470097	47.4391	5.58394
Luscinia megarhynchos	2070	MIROC-ESM-CHEM	rcp26	5198.25	1013.4	1.65153	0.617502	24.3916	6.86623
Luscinia svecica	2070	MIROC-ESM-CHEM	rcp26	5127.27	1026.94	1.87467	0.671287	25.043	7.21436
Merops apiaster	2070	MIROC-ESM-CHEM	rcp26	7963.28	1181.05	2.0629	0.602575	22.8235	5.36566
Miliaria calandra	2070	MIROC-ESM-CHEM	rcp26	2024.33	1558.4	0.357749	0.606117	6.25573	4.50754
Motacilla alba	2070	MIROC-ESM-CHEM	rcp26	3358.57	1585.18	0.654751	0.756836	10.0976	6.6017
Motacilla cinerea	2070	MIROC-ESM-CHEM	rcp26	1733.15	986.15	0.0409791	0.200649	6.73143	1.73133
Motacilla flava	2070	MIROC-ESM-CHEM	rcp26	6235.1	1563.03	2.09082	0.907138	23.0688	8.17893
Muscicapa striata	2070	MIROC-ESM-CHEM	rcp26	7211.74	1645.66	3.55685	1.21901	46.1605	13.6154
Oenanthe hispanica	2070	MIROC-ESM-CHEM	rcp26	3603.94	1016.07	0.658798	0.530451	15.8535	6.95694
Oenanthe oenanthe	2070	MIROC-ESM-CHEM	rcp26	5504.8	1294.49	1.87456	0.833984	27.0292	9.10418
Parus ater	2070	MIROC-ESM-CHEM	rcp26	1780.95	901.692	0.115021	0.243539	5.40899	2.52663
Parus caeruleus	2070	MIROC-ESM-CHEM	rcp26	1951.74	1022.33	0.212713	0.369532	5.42522	3.27862
Parus major	2070	MIROC-ESM-CHEM	rcp26	1865.06	945.316	0.115245	0.254278	5.52007	2.58815
Phoenicurus ochruros	2070	MIROC-ESM-CHEM	rcp26	2850.52	1324.27	0.438812	0.539051	12.4952	6.50398
Phoenicurus phoenicurus	2070	MIROC-ESM-CHEM	rcp26	5517.03	1129.08	2.1265	0.723172	28.6917	8.09913
Phylloscopus bonelli	2070	MIROC-ESM-CHEM	rcp26	4051.74	803.568	1.27931	0.49473	20.1391	6.22875
Phylloscopus collybita	2070	MIROC-ESM-CHEM	rcp26	4152.41	1251.12	1.21008	0.693915	20.9762	8.34545
Phylloscopus sibilatrix	2070	MIROC-ESM-CHEM	rcp26	6405.64	862.854	2.3883	0.495893	36.5863	7.04251
Phylloscopus trochilus	2070	MIROC-ESM-CHEM	rcp26	7806.96	1469.6	3.66896	0.930126	46.9073	10.6532
Prunella modularis	2070	MIROC-ESM-CHEM	rcp26	2041.48	996.674	0.373193	0.529312	5.65316	4.15116
Pyrrhula pyrrhula	2070	MIROC-ESM-CHEM	rcp26	1598.22	832.621	0.051205	0.154016	4.56833	1.36799
Regulus ignicapilla	2070	MIROC-ESM-CHEM	rcp26	1572.05	821.414	0.157062	0.341861	8.45511	3.5097
Regulus regulus	2070	MIROC-ESM-CHEM	rcp26	1695.7	847.966	0.193917	0.312357	5.268	3.24698
Saxicola rubetra	2070	MIROC-ESM-CHEM	rcp26	6010.43	1101.28	2.21499	0.675631	29.8152	7.53934
Serinus serinus	2070	MIROC-ESM-CHEM	rcp26	1895.17	965.324	0.113944	0.249291	5.83933	2.65933
Sturnus vulgaris	2070	MIROC-ESM-CHEM	rcp26	2047.14	1040.05	0.0661371	0.2023	8.24628	2.07389
Sylvia atricapilla	2070	MIROC-ESM-CHEM	rcp26	4202.42	2066.1	1.42472	1.16888	20.7449	11.9873
Sylvia borin	2070	MIROC-ESM-CHEM	rcp26	7091.25	1381.77	3.71204	1.02353	40.9524	10.0067
Sylvia cantillans	2070	MIROC-ESM-CHEM	rcp26	3399.66	888.848	0.865601	0.541545	15.4856	6.56177
Sylvia communis	2070	MIROC-ESM-CHEM	rcp26	5909.1	1654.99	3.31928	1.32399	34.8778	12.0811
Sylvia curruca	2070	MIROC-ESM-CHEM	rcp26	4634.64	1039.6	2.43937	0.848702	27.4174	8.01602
Sylvia hortensis	2070	MIROC-ESM-CHEM	rcp26	3582.87	912.235	1.65948	0.82429	18.8722	7.36656
Sylvia melanocephala	2070	MIROC-ESM-CHEM	rcp26	2158.2	1161.43	0.397269	0.527318	9.54378	5.59074
Sylvia nisoria	2070	MIROC-ESM-CHEM	rcp26	5747.48	925.964	2.70184	0.685899	30.8049	6.93861
Sylvia undata	2070	MIROC-ESM-CHEM	rcp26	1312.32	747.409	0.0700789	0.20662	6.21582	2.0952
Troglodytes troglodytes	2070	MIROC-ESM-CHEM	rcp26	1885.97	958.465	0.280847	0.430172	7.98244	4.54484
Turdus iliacus	2070	MIROC-ESM-CHEM	rcp26	2509.71	915.088	0.144885	0.300999	5.11974	2.473
Turdus merula	2070	MIROC-ESM-CHEM	rcp26	2029.77	1017.46	0.293127	0.516184	7.09844	4.09835
Turdus philomelos	2070	MIROC-ESM-CHEM	rcp26	2193.85	1011.76	0.186767	0.368207	4.97053	2.83965
Turdus pilaris	2070	MIROC-ESM-CHEM	rcp26	1756.67	929.388	0.0875079	0.266108	4.03609	1.92426
Turdus viscivorus	2070	MIROC-ESM-CHEM	rcp26	1969.52	994.53	0.0923944	0.271946	4.52833	1.95979
Acrocephalus arundinaceus	2070	MIROC-ESM-CHEM	rcp45	6410.75	1437.06	2.94215	1.04895	33.5058	10.0653
Acrocephalus palustris	2070	MIROC-ESM-CHEM	rcp45	8023.66	1086.5	3.64604	0.679062	45.8132	7.57898
Acrocephalus schoenobaenus	2070	MIROC-ESM-CHEM	rcp45	6455.16	1443.49	2.79042	0.931285	35.2908	9.98493
Acrocephalus scirpaceus	2070	MIROC-ESM-CHEM	rcp45	6308.38	1643.82	2.56342	1.00848	32.7959	10.7655
Alauda arvensis	2070	MIROC-ESM-CHEM	rcp45	1984.92	956.948	0.0799003	0.212469	8.62018	2.49503
Anthus campestris	2070	MIROC-ESM-CHEM	rcp45	4596.04	1244.8	1.63495	0.852123	16.8028	7.014
Anthus pratensis	2070	MIROC-ESM-CHEM	rcp45	2460.19	971.435	0.298622	0.400823	6.5028	3.85887
Anthus trivialis	2070	MIROC-ESM-CHEM	rcp45	6443.67	1250.11	2.95977	0.892933	27.0779	7.20601
Apus apus	2070	MIROC-ESM-CHEM	rcp45	7415.13	1559.15	1.51265	0.697068	22.9735	7.38022
Bombycilla garrulus	2070	MIROC-ESM-CHEM	rcp45	1691.75	836.458	0.0120496	0.0578457	7.57387	0.409244
Calandrella brachydactyla	2070	MIROC-ESM-CHEM	rcp45	3666.65	1222.23	0.579747	0.546266	10.3782	5.40365
Carduelis cannabina	2070	MIROC-ESM-CHEM	rcp45	1884.48	946.222	0.116718	0.25419	5.0331	2.27451
Carduelis carduelis	2070	MIROC-ESM-CHEM	rcp45	2003.27	1002.58	0.131453	0.274096	5.7106	2.70193
Carduelis chloris	2070	MIROC-ESM-CHEM	rcp45	1927.89	1024.72	0.122597	0.28124	5.23912	2.51879
Carduelis flammea	2070	MIROC-ESM-CHEM	rcp45	1909.33	940.03	0.0988392	0.212106	5.49552	2.12552
Carduelis spinus	2070	MIROC-ESM-CHEM	rcp45	1804.65	927.833	0.260031	0.590864	6.34433	3.89574
Coccothraustes coccothraustes	2070	MIROC-ESM-CHEM	rcp45	1764.51	924.188	0.0610593	0.200257	4.35173	1.62347
Emberiza cia	2070	MIROC-ESM-CHEM	rcp45	1836.2	966.71	0.120581	0.277481	5.02315	2.43422
Emberiza citrinella	2070	MIROC-ESM-CHEM	rcp45	1661.44	858.987	0.061023	0.176275	4.65275	1.64049
Emberiza hortulana	2070	MIROC-ESM-CHEM	rcp45	5333.01	1065.19	1.67269	0.649164	19.1739	5.84499
Emberiza schoeniclus	2070	MIROC-ESM-CHEM	rcp45	1961.19	976.92	0.101341	0.24151	5.64752	2.28483
Erithacus rubecula	2070	MIROC-ESM-CHEM	rcp45	1981.04	981.084	0.266616	0.426789	8.33376	4.40873
Ficedula albicollis	2070	MIROC-ESM-CHEM	rcp45	8097.36	673.522	3.02042	0.368045	44.217	4.7969
Ficedula hypoleuca	2070	MIROC-ESM-CHEM	rcp45	6803.26	832.297	2.42799	0.472896	26.302	5.11276
Fringilla coelebs	2070	MIROC-ESM-CHEM	rcp45	1916.86	979.579	0.112783	0.260539	5.32073	2.44251
Fringilla montifringilla	2070	MIROC-ESM-CHEM	rcp45	2104.93	943.22	0.174385	0.290097	5.43214	2.8183
Hippolais icterina	2070	MIROC-ESM-CHEM	rcp45	8294.83	1313.45	3.40397	0.763636	45.96	9.49585
Hippolais polyglotta	2070	MIROC-ESM-CHEM	rcp45	4639.09	995.911	1.80426	0.847316	25.1421	8.52161
Hirundo rupestris	2070	MIROC-ESM-CHEM	rcp45	2239.35	1233.15	0.0766693	0.204432	7.69003	2.42457
Hirundo rustica	2070	MIROC-ESM-CHEM	rcp45	6519.48	1691.27	1.54462	0.760785	22.5175	8.28673
Lanius collurio	2070	MIROC-ESM-CHEM	rcp45	8300.95	1134.32	4.77418	0.886191	48.5246	8.17345
Lanius minor	2070	MIROC-ESM-CHEM	rcp45	8670.63	932.239	3.78188	0.617377	44.0551	6.44425
Lanius senator	2070	MIROC-ESM-CHEM	rcp45	4473.83	1143.99	1.34981	0.798967	19.0484	7.84634
Locustella fluviatilis	2070	MIROC-ESM-CHEM	rcp45	8388.7	814.905	5.27154	0.740823	53.9563	7.14199
Lullula arborea	2070	MIROC-ESM-CHEM	rcp45	1990.76	975.763	0.146214	0.289662	5.37811	2.61915
Luscinia luscinia	2070	MIROC-ESM-CHEM	rcp45	8724.34	677.114	4.28866	0.460622	49.1346	5.43813
Luscinia megarhynchos	2070	MIROC-ESM-CHEM	rcp45	5275.66	1067.01	1.69896	0.649546	24.7677	7.19792
Luscinia svecica	2070	MIROC-ESM-CHEM	rcp45	5184.04	1097.77	1.91403	0.711583	25.4974	7.68545
Merops apiaster	2070	MIROC-ESM-CHEM	rcp45	8209.89	1201.32	2.19057	0.60536	23.9095	5.45764
Miliaria calandra	2070	MIROC-ESM-CHEM	rcp45	1810.17	1435.99	0.26649	0.52849	5.54953	3.86316
Motacilla alba	2070	MIROC-ESM-CHEM	rcp45	3314.12	1594.75	0.64163	0.755516	9.95037	6.62667
Motacilla cinerea	2070	MIROC-ESM-CHEM	rcp45	1773.13	1008.9	0.0471905	0.235607	6.76351	2.00176
Motacilla flava	2070	MIROC-ESM-CHEM	rcp45	6264.61	1536.43	2.10786	0.891931	23.1202	8.01893
Muscicapa striata	2070	MIROC-ESM-CHEM	rcp45	7253.78	1565.14	3.58799	1.15936	46.7768	12.9201
Oenanthe hispanica	2070	MIROC-ESM-CHEM	rcp45	3704.9	1039.08	0.714307	0.544302	16.4813	7.08694
Oenanthe oenanthe	2070	MIROC-ESM-CHEM	rcp45	5567.64	1430.46	1.91711	0.91717	27.4877	9.70364
Parus ater	2070	MIROC-ESM-CHEM	rcp45	1658.8	857.793	0.087059	0.20216	5.25083	2.21311
Parus caeruleus	2070	MIROC-ESM-CHEM	rcp45	1887.48	978.354	0.183855	0.34526	5.17701	3.13233
Parus major	2070	MIROC-ESM-CHEM	rcp45	1847.39	964.762	0.116365	0.263851	5.50333	2.59361
Phoenicurus ochruros	2070	MIROC-ESM-CHEM	rcp45	2999.61	1360.3	0.502429	0.573848	13.2442	6.81983
Phoenicurus phoenicurus	2070	MIROC-ESM-CHEM	rcp45	5604.64	1127.36	2.18246	0.722665	29.4018	7.98513
Phylloscopus bonelli	2070	MIROC-ESM-CHEM	rcp45	4201.82	833.681	1.37152	0.514551	21.3027	6.2887
Phylloscopus collybita	2070	MIROC-ESM-CHEM	rcp45	4168.68	1296.15	1.2297	0.697682	21.2564	8.48061
Phylloscopus sibilatrix	2070	MIROC-ESM-CHEM	rcp45	6483.53	890.557	2.43306	0.511815	37.1779	6.97652
Phylloscopus trochilus	2070	MIROC-ESM-CHEM	rcp45	7733.1	1372.84	3.62221	0.868887	46.3211	9.77025
Prunella modularis	2070	MIROC-ESM-CHEM	rcp45	1908.38	963.74	0.314304	0.464923	5.33096	3.76592
Pyrrhula pyrrhula	2070	MIROC-ESM-CHEM	rcp45	1630.98	815.13	0.0490387	0.151247	4.59195	1.3864
Regulus ignicapilla	2070	MIROC-ESM-CHEM	rcp45	1547.26	818.65	0.145677	0.321247	8.22178	3.29936
Regulus regulus	2070	MIROC-ESM-CHEM	rcp45	1597.04	800.157	0.156229	0.2746	4.8515	2.80562
Saxicola rubetra	2070	MIROC-ESM-CHEM	rcp45	6191.35	1173.11	2.32598	0.719699	31.1382	7.9561
Serinus serinus	2070	MIROC-ESM-CHEM	rcp45	1968.44	981.948	0.134904	0.263111	5.93679	2.81268
Sturnus vulgaris	2070	MIROC-ESM-CHEM	rcp45	2010.45	1025.23	0.0639595	0.194606	8.18382	1.90822
Sylvia atricapilla	2070	MIROC-ESM-CHEM	rcp45	4398.83	2046.6	1.53908	1.16422	21.7031	11.7679
Sylvia borin	2070	MIROC-ESM-CHEM	rcp45	7127.07	1306.01	3.73857	0.967413	41.1769	9.46226
Sylvia cantillans	2070	MIROC-ESM-CHEM	rcp45	3524.1	904.942	0.940743	0.557734	16.3988	6.74109
Sylvia communis	2070	MIROC-ESM-CHEM	rcp45	6000.23	1655.99	3.39261	1.32363	35.34	12.0532
Sylvia curruca	2070	MIROC-ESM-CHEM	rcp45	4644.69	1069.88	2.44679	0.876022	27.4265	8.44746
Sylvia hortensis	2070	MIROC-ESM-CHEM	rcp45	3695.73	980.929	1.76388	0.88262	19.7507	7.72915
Sylvia melanocephala	2070	MIROC-ESM-CHEM	rcp45	2315.65	1220.15	0.481054	0.575617	10.426	6.167
Sylvia nisoria	2070	MIROC-ESM-CHEM	rcp45	5791.08	896.173	2.73414	0.663832	31.2169	6.86155
Sylvia undata	2070	MIROC-ESM-CHEM	rcp45	1258.06	693.315	0.0541027	0.187875	6.0624	1.7942
Troglodytes troglodytes	2070	MIROC-ESM-CHEM	rcp45	1892.94	958.52	0.283357	0.42904	8.14489	4.62768
Turdus iliacus	2070	MIROC-ESM-CHEM	rcp45	2438.83	943.877	0.137008	0.284273	5.12705	2.41576
Turdus merula	2070	MIROC-ESM-CHEM	rcp45	1969.08	1008.41	0.267341	0.489416	6.86939	3.90473
Turdus philomelos	2070	MIROC-ESM-CHEM	rcp45	2166.91	1061.94	0.200955	0.422051	5.1108	3.19074
Turdus pilaris	2070	MIROC-ESM-CHEM	rcp45	1795.55	934.421	0.0959304	0.256228	4.11657	1.87927
Turdus viscivorus	2070	MIROC-ESM-CHEM	rcp45	1910.68	994.743	0.0831035	0.252548	4.48027	1.88617
Acrocephalus arundinaceus	2070	MIROC-ESM-CHEM	rcp60	6232.76	1393.56	2.81264	1.016	32.2651	9.75464
Acrocephalus palustris	2070	MIROC-ESM-CHEM	rcp60	8165.89	1155.73	3.73493	0.722333	46.7692	7.958
Acrocephalus schoenobaenus	2070	MIROC-ESM-CHEM	rcp60	6593.53	1405.62	2.8797	0.906851	36.4407	9.68498
Acrocephalus scirpaceus	2070	MIROC-ESM-CHEM	rcp60	6344.24	1686.06	2.58542	1.03439	33.1745	11.03
Alauda arvensis	2070	MIROC-ESM-CHEM	rcp60	1967.61	946.587	0.0732251	0.205006	8.50338	2.24368
Anthus campestris	2070	MIROC-ESM-CHEM	rcp60	4552.36	1210.42	1.60205	0.832362	16.4763	6.85293
Anthus pratensis	2070	MIROC-ESM-CHEM	rcp60	2427.85	1002.31	0.296088	0.410378	6.48653	3.78121
Anthus trivialis	2070	MIROC-ESM-CHEM	rcp60	6439.87	1260.96	2.95705	0.900683	26.9696	7.33337
Apus apus	2070	MIROC-ESM-CHEM	rcp60	7525.44	1593.93	1.56173	0.714901	23.4589	7.59001
Bombycilla garrulus	2070	MIROC-ESM-CHEM	rcp60	1670.51	822.273	0.00753429	0.0434315	7.55556	0
Calandrella brachydactyla	2070	MIROC-ESM-CHEM	rcp60	3627.51	1209.29	0.557887	0.539016	10.0838	5.3735
Carduelis cannabina	2070	MIROC-ESM-CHEM	rcp60	1896.51	1009.89	0.132772	0.301479	5.26413	2.72106
Carduelis carduelis	2070	MIROC-ESM-CHEM	rcp60	2011.33	1034.74	0.144037	0.285202	5.81212	2.79597
Carduelis chloris	2070	MIROC-ESM-CHEM	rcp60	1909.14	974.357	0.109788	0.259545	5.10561	2.26473
Carduelis flammea	2070	MIROC-ESM-CHEM	rcp60	1877.76	932.388	0.0930169	0.193932	5.46948	2.07843
Carduelis spinus	2070	MIROC-ESM-CHEM	rcp60	1858.35	926.857	0.271189	0.619915	6.509	4.09904
Coccothraustes coccothraustes	2070	MIROC-ESM-CHEM	rcp60	1742.14	889.043	0.0571967	0.193759	4.30853	1.4993
Emberiza cia	2070	MIROC-ESM-CHEM	rcp60	1860.33	988.534	0.131011	0.294969	5.14045	2.60131
Emberiza citrinella	2070	MIROC-ESM-CHEM	rcp60	1620.78	875.621	0.0621845	0.176698	4.65275	1.60202
Emberiza hortulana	2070	MIROC-ESM-CHEM	rcp60	5376.72	1091.83	1.69931	0.665505	19.3433	6.09099
Emberiza schoeniclus	2070	MIROC-ESM-CHEM	rcp60	1945.63	980.018	0.104587	0.238397	5.79168	2.44015
Erithacus rubecula	2070	MIROC-ESM-CHEM	rcp60	1932.95	1001.61	0.259178	0.432941	8.32443	4.44296
Ficedula albicollis	2070	MIROC-ESM-CHEM	rcp60	8061.4	664.909	3.00077	0.363338	43.9924	4.26856
Ficedula hypoleuca	2070	MIROC-ESM-CHEM	rcp60	6757.28	874.65	2.40186	0.49696	26.0725	5.03527
Fringilla coelebs	2070	MIROC-ESM-CHEM	rcp60	1856.69	936.781	0.0887096	0.221009	5.07335	2.01418
Fringilla montifringilla	2070	MIROC-ESM-CHEM	rcp60	2049.31	956.654	0.167753	0.302444	5.43995	2.84734
Hippolais icterina	2070	MIROC-ESM-CHEM	rcp60	8387.54	1343.52	3.45787	0.781117	46.7497	9.59326
Hippolais polyglotta	2070	MIROC-ESM-CHEM	rcp60	4647.53	966.265	1.81014	0.825209	25.1607	8.10694
Hirundo rupestris	2070	MIROC-ESM-CHEM	rcp60	2075.31	1158.27	0.0561852	0.163777	7.43679	1.86318
Hirundo rustica	2070	MIROC-ESM-CHEM	rcp60	6537.16	1696.26	1.54894	0.77332	22.3684	8.32843
Lanius collurio	2070	MIROC-ESM-CHEM	rcp60	8267.38	1247.72	4.74795	0.974778	48.1695	8.91757
Lanius minor	2070	MIROC-ESM-CHEM	rcp60	8696.82	982.418	3.79922	0.650608	44.0551	6.74769
Lanius senator	2070	MIROC-ESM-CHEM	rcp60	4521.68	1123.56	1.38591	0.77897	19.2853	7.61649
Locustella fluviatilis	2070	MIROC-ESM-CHEM	rcp60	8492.88	789.628	5.36625	0.717844	54.8143	6.87878
Lullula arborea	2070	MIROC-ESM-CHEM	rcp60	1977.51	1018.66	0.15426	0.318175	5.51947	2.81549
Luscinia luscinia	2070	MIROC-ESM-CHEM	rcp60	8929.87	597.892	4.42849	0.406729	50.0896	5.18792
Luscinia megarhynchos	2070	MIROC-ESM-CHEM	rcp60	5326.62	1118.16	1.72973	0.681587	24.9711	7.42351
Luscinia svecica	2070	MIROC-ESM-CHEM	rcp60	5247.77	1085.46	1.95707	0.699737	25.7443	7.50332
Merops apiaster	2070	MIROC-ESM-CHEM	rcp60	8351.35	1180	2.26146	0.599746	24.7074	5.36533
Miliaria calandra	2070	MIROC-ESM-CHEM	rcp60	1963.06	1483.47	0.320389	0.583475	6.02747	4.41188
Motacilla alba	2070	MIROC-ESM-CHEM	rcp60	3261.68	1620.36	0.62782	0.759963	9.85221	6.64145
Motacilla cinerea	2070	MIROC-ESM-CHEM	rcp60	1757.82	983.24	0.0386318	0.205791	6.69935	1.73668
Motacilla flava	2070	MIROC-ESM-CHEM	rcp60	6251.85	1579.79	2.10065	0.916649	22.9659	8.17997
Muscicapa striata	2070	MIROC-ESM-CHEM	rcp60	7147.18	1633.12	3.50902	1.20972	45.8254	13.4314
Oenanthe hispanica	2070	MIROC-ESM-CHEM	rcp60	3727.57	963.731	0.720547	0.508208	16.3356	6.5623
Oenanthe oenanthe	2070	MIROC-ESM-CHEM	rcp60	5621.86	1435.33	1.9508	0.923301	27.8646	9.76648
Parus ater	2070	MIROC-ESM-CHEM	rcp60	1649.68	870.17	0.086947	0.206426	5.14539	2.05914
Parus caeruleus	2070	MIROC-ESM-CHEM	rcp60	1923.88	972.079	0.194826	0.337576	5.32113	3.15482
Parus major	2070	MIROC-ESM-CHEM	rcp60	1894.88	957.732	0.120519	0.255275	5.50333	2.56645
Phoenicurus ochruros	2070	MIROC-ESM-CHEM	rcp60	2991.04	1398.01	0.508851	0.592824	13.2014	6.86906
Phoenicurus phoenicurus	2070	MIROC-ESM-CHEM	rcp60	5597.71	1107.28	2.17802	0.709792	29.1178	7.79382
Phylloscopus bonelli	2070	MIROC-ESM-CHEM	rcp60	4253.64	863.724	1.40363	0.532753	21.6517	6.45993
Phylloscopus collybita	2070	MIROC-ESM-CHEM	rcp60	4114.44	1362.54	1.20377	0.729503	20.864	8.74317
Phylloscopus sibilatrix	2070	MIROC-ESM-CHEM	rcp60	6549.68	834.503	2.47108	0.479599	37.5093	6.59521
Phylloscopus trochilus	2070	MIROC-ESM-CHEM	rcp60	7878.82	1413.63	3.71444	0.8947	47.4718	10.0957
Prunella modularis	2070	MIROC-ESM-CHEM	rcp60	1879.48	939.318	0.286403	0.461331	4.95864	3.60666
Pyrrhula pyrrhula	2070	MIROC-ESM-CHEM	rcp60	1670.29	849.545	0.0581784	0.157488	4.61557	1.44768
Regulus ignicapilla	2070	MIROC-ESM-CHEM	rcp60	1574.85	821.098	0.154724	0.336621	8.41778	3.59725
Regulus regulus	2070	MIROC-ESM-CHEM	rcp60	1656.84	854.59	0.187285	0.305594	5.2425	3.22461
Saxicola rubetra	2070	MIROC-ESM-CHEM	rcp60	6300.21	1176.17	2.39277	0.721574	31.9484	8.07664
Serinus serinus	2070	MIROC-ESM-CHEM	rcp60	1956.26	994.879	0.135112	0.263544	5.87477	2.70596
Sturnus vulgaris	2070	MIROC-ESM-CHEM	rcp60	1915.07	1005.03	0.0495469	0.182799	8.10352	1.77367
Sylvia atricapilla	2070	MIROC-ESM-CHEM	rcp60	4346.5	2034.61	1.50352	1.16308	21.4196	11.7718
Sylvia borin	2070	MIROC-ESM-CHEM	rcp60	7114.55	1276.83	3.72929	0.9458	40.9804	9.1883
Sylvia cantillans	2070	MIROC-ESM-CHEM	rcp60	3571.21	812.895	0.966887	0.505837	16.5234	6.11442
Sylvia communis	2070	MIROC-ESM-CHEM	rcp60	5966.01	1635.07	3.36481	1.30805	35.2867	12.0351
Sylvia curruca	2070	MIROC-ESM-CHEM	rcp60	4611.32	993.807	2.41924	0.814205	27.254	7.92128
Sylvia hortensis	2070	MIROC-ESM-CHEM	rcp60	3703.57	939.743	1.77191	0.842301	19.6587	7.47025
Sylvia melanocephala	2070	MIROC-ESM-CHEM	rcp60	2194.2	1190.35	0.426229	0.541881	9.63967	5.54362
Sylvia nisoria	2070	MIROC-ESM-CHEM	rcp60	5769.69	886.818	2.71829	0.656902	31.1986	6.75628
Sylvia undata	2070	MIROC-ESM-CHEM	rcp60	1234.33	718.922	0.0563251	0.170415	6.11034	1.90987
Troglodytes troglodytes	2070	MIROC-ESM-CHEM	rcp60	1790.78	931.152	0.243811	0.399893	7.734	4.34085
Turdus iliacus	2070	MIROC-ESM-CHEM	rcp60	2302.98	1005.99	0.129968	0.289604	5.08317	2.34071
Turdus merula	2070	MIROC-ESM-CHEM	rcp60	1985.69	992.894	0.262381	0.476797	6.84722	3.82348
Turdus philomelos	2070	MIROC-ESM-CHEM	rcp60	2133.27	1081.82	0.199534	0.429867	5.08275	3.1399
Turdus pilaris	2070	MIROC-ESM-CHEM	rcp60	1812.99	923.881	0.091604	0.263645	4.04951	1.84933
Turdus viscivorus	2070	MIROC-ESM-CHEM	rcp60	1888.44	985.94	0.0714281	0.231812	4.43907	1.79356
Acrocephalus arundinaceus	2070	MIROC-ESM-CHEM	rcp85	6397.9	1454.13	2.93277	1.06141	33.2047	9.99529
Acrocephalus palustris	2070	MIROC-ESM-CHEM	rcp85	8187.61	1135.02	3.74851	0.709387	46.9498	7.8304
Acrocephalus schoenobaenus	2070	MIROC-ESM-CHEM	rcp85	6722.53	1451.37	2.96292	0.936366	37.1799	10.034
Acrocephalus scirpaceus	2070	MIROC-ESM-CHEM	rcp85	6404.81	1657.83	2.62258	1.01707	33.5736	10.9526
Alauda arvensis	2070	MIROC-ESM-CHEM	rcp85	1883.99	939.793	0.0625786	0.182562	8.40604	1.99726
Anthus campestris	2070	MIROC-ESM-CHEM	rcp85	4664.78	1289	1.68808	0.874126	17.1837	7.20524
Anthus pratensis	2070	MIROC-ESM-CHEM	rcp85	2261.09	959.295	0.235499	0.345245	6.1124	3.50599
Anthus trivialis	2070	MIROC-ESM-CHEM	rcp85	6538.01	1250.07	3.02715	0.892907	27.5268	7.26594
Apus apus	2070	MIROC-ESM-CHEM	rcp85	7750.91	1613.19	1.66375	0.723154	24.4975	7.60952
Bombycilla garrulus	2070	MIROC-ESM-CHEM	rcp85	1757.79	849.393	0.0160482	0.0733428	7.59218	0.578178
Calandrella brachydactyla	2070	MIROC-ESM-CHEM	rcp85	3800.42	1163.05	0.636075	0.531162	10.69	5.18813
Carduelis cannabina	2070	MIROC-ESM-CHEM	rcp85	1828.8	907.667	0.102295	0.219845	4.95343	2.12491
Carduelis carduelis	2070	MIROC-ESM-CHEM	rcp85	1996.83	1020.93	0.13925	0.280869	5.76982	2.77274
Carduelis chloris	2070	MIROC-ESM-CHEM	rcp85	1799.57	954.123	0.0861817	0.220865	4.92499	1.98221
Carduelis flammea	2070	MIROC-ESM-CHEM	rcp85	1858.29	919.787	0.0885068	0.188552	5.40872	1.96282
Carduelis spinus	2070	MIROC-ESM-CHEM	rcp85	1867.08	933.812	0.27278	0.631555	6.509	4.25288
Coccothraustes coccothraustes	2070	MIROC-ESM-CHEM	rcp85	1686.47	890.324	0.0540226	0.185935	4.31573	1.44496
Emberiza cia	2070	MIROC-ESM-CHEM	rcp85	1809.84	956.114	0.11621	0.277191	5.04661	2.43905
Emberiza citrinella	2070	MIROC-ESM-CHEM	rcp85	1670.66	853.418	0.0615965	0.175661	4.64485	1.623
Emberiza hortulana	2070	MIROC-ESM-CHEM	rcp85	5365.08	1098.43	1.69212	0.669774	19.3094	6.21623
Emberiza schoeniclus	2070	MIROC-ESM-CHEM	rcp85	1973.56	1016.44	0.112266	0.246978	5.81712	2.53342
Erithacus rubecula	2070	MIROC-ESM-CHEM	rcp85	1921.05	1010.47	0.254052	0.437352	8.16596	4.43222
Ficedula albicollis	2070	MIROC-ESM-CHEM	rcp85	8302.74	786.304	3.13264	0.429674	45.1509	6.018
Ficedula hypoleuca	2070	MIROC-ESM-CHEM	rcp85	7018.92	949.856	2.55052	0.539691	27.2906	5.37127
Fringilla coelebs	2070	MIROC-ESM-CHEM	rcp85	1854.31	950.148	0.0940064	0.222402	5.10527	2.03709
Fringilla montifringilla	2070	MIROC-ESM-CHEM	rcp85	2007.34	959.242	0.157963	0.293208	5.33846	2.74682
Hippolais icterina	2070	MIROC-ESM-CHEM	rcp85	8770.89	1485.1	3.68075	0.863431	49.2522	10.5754
Hippolais polyglotta	2070	MIROC-ESM-CHEM	rcp85	5089.39	1097.92	2.18761	0.938178	28.5074	9.16233
Hirundo rupestris	2070	MIROC-ESM-CHEM	rcp85	2302.73	1265.72	0.0895316	0.223196	7.83613	2.66445
Hirundo rustica	2070	MIROC-ESM-CHEM	rcp85	6319.8	1770.9	1.45642	0.788096	21.7124	8.32294
Lanius collurio	2070	MIROC-ESM-CHEM	rcp85	8389.19	1277.97	4.84312	0.998414	48.8797	9.28341
Lanius minor	2070	MIROC-ESM-CHEM	rcp85	8954.88	977.471	3.97012	0.647332	45.9999	6.68315
Lanius senator	2070	MIROC-ESM-CHEM	rcp85	4699.33	1158.99	1.50664	0.81455	20.4516	7.99895
Locustella fluviatilis	2070	MIROC-ESM-CHEM	rcp85	8641.42	826.271	5.50129	0.751156	56.1889	6.73383
Lullula arborea	2070	MIROC-ESM-CHEM	rcp85	1836.82	941.158	0.103358	0.251229	4.99329	2.13265
Luscinia luscinia	2070	MIROC-ESM-CHEM	rcp85	9124.73	706.169	4.56104	0.480387	51.7461	5.89994
Luscinia megarhynchos	2070	MIROC-ESM-CHEM	rcp85	5586.12	1149.27	1.88805	0.700298	26.6079	7.70724
Luscinia svecica	2070	MIROC-ESM-CHEM	rcp85	5133.84	1110.19	1.87976	0.723953	25.1912	7.83315
Merops apiaster	2070	MIROC-ESM-CHEM	rcp85	8749.29	1139.52	2.46444	0.579047	26.2376	5.16904
Miliaria calandra	2070	MIROC-ESM-CHEM	rcp85	2030.74	1433.39	0.314723	0.533911	5.92047	4.02713
Motacilla alba	2070	MIROC-ESM-CHEM	rcp85	3316.84	1665.49	0.665902	0.777259	10.1303	6.75622
Motacilla cinerea	2070	MIROC-ESM-CHEM	rcp85	1930.29	1160.39	0.0899742	0.31068	7.09233	2.58905
Motacilla flava	2070	MIROC-ESM-CHEM	rcp85	6178.61	1527.7	2.05753	0.88771	22.6658	7.96055
Muscicapa striata	2070	MIROC-ESM-CHEM	rcp85	7043.35	1665.75	3.43224	1.23353	44.9389	13.5898
Oenanthe hispanica	2070	MIROC-ESM-CHEM	rcp85	3905.94	984.858	0.81477	0.530975	17.5015	6.95211
Oenanthe oenanthe	2070	MIROC-ESM-CHEM	rcp85	5695.14	1481.21	1.997	0.955331	28.2722	10.1119
Parus ater	2070	MIROC-ESM-CHEM	rcp85	1684.62	890.207	0.09464	0.214788	5.2684	2.24301
Parus caeruleus	2070	MIROC-ESM-CHEM	rcp85	1872.83	937.368	0.170392	0.319444	5.07293	2.86239
Parus major	2070	MIROC-ESM-CHEM	rcp85	1847.97	972.585	0.117611	0.269522	5.49497	2.71504
Phoenicurus ochruros	2070	MIROC-ESM-CHEM	rcp85	3074.42	1424.65	0.544167	0.614954	13.6187	7.2569
Phoenicurus phoenicurus	2070	MIROC-ESM-CHEM	rcp85	5667.57	1145.22	2.2228	0.734118	29.625	8.03975
Phylloscopus bonelli	2070	MIROC-ESM-CHEM	rcp85	4495.84	942.938	1.5533	0.581168	23.048	6.79937
Phylloscopus collybita	2070	MIROC-ESM-CHEM	rcp85	4224.47	1297.44	1.25396	0.717379	21.3798	8.68435
Phylloscopus sibilatrix	2070	MIROC-ESM-CHEM	rcp85	6829.2	828.409	2.63172	0.476097	39.6984	6.60524
Phylloscopus trochilus	2070	MIROC-ESM-CHEM	rcp85	7926.09	1396.08	3.74436	0.883597	47.461	10.1332
Prunella modularis	2070	MIROC-ESM-CHEM	rcp85	1918.86	913.586	0.300733	0.444385	5.08036	3.53535
Pyrrhula pyrrhula	2070	MIROC-ESM-CHEM	rcp85	1665.23	832.034	0.0559408	0.169845	4.61557	1.53101
Regulus ignicapilla	2070	MIROC-ESM-CHEM	rcp85	1574.79	849.326	0.162563	0.363237	8.50178	3.74452
Regulus regulus	2070	MIROC-ESM-CHEM	rcp85	1682.37	861.656	0.196605	0.306477	5.2595	3.21716
Saxicola rubetra	2070	MIROC-ESM-CHEM	rcp85	6572.1	1184.13	2.55957	0.726461	33.5175	7.99675
Serinus serinus	2070	MIROC-ESM-CHEM	rcp85	1939.48	923.676	0.113852	0.23332	5.72415	2.49831
Sturnus vulgaris	2070	MIROC-ESM-CHEM	rcp85	1942.72	999.979	0.0525582	0.181631	8.11244	1.79424
Sylvia atricapilla	2070	MIROC-ESM-CHEM	rcp85	4476.22	2113.68	1.59206	1.2073	22.28	12.2573
Sylvia borin	2070	MIROC-ESM-CHEM	rcp85	7435.71	1347.18	3.96719	0.997909	43.2819	9.61349
Sylvia cantillans	2070	MIROC-ESM-CHEM	rcp85	3656.79	817.071	1.02005	0.510125	17.0319	6.05422
Sylvia communis	2070	MIROC-ESM-CHEM	rcp85	6035.8	1662.75	3.42064	1.3302	35.6689	12.1374
Sylvia curruca	2070	MIROC-ESM-CHEM	rcp85	4491.42	1067.3	2.32167	0.872469	26.2827	8.33201
Sylvia hortensis	2070	MIROC-ESM-CHEM	rcp85	3711.15	940.476	1.7774	0.84676	19.7089	7.41775
Sylvia melanocephala	2070	MIROC-ESM-CHEM	rcp85	2236.9	1241.18	0.458209	0.57625	10.2246	6.04934
Sylvia nisoria	2070	MIROC-ESM-CHEM	rcp85	5812.98	906.978	2.75035	0.671835	31.4	6.82722
Sylvia undata	2070	MIROC-ESM-CHEM	rcp85	1183.38	689.077	0.0485347	0.171793	6.09117	1.86461
Troglodytes troglodytes	2070	MIROC-ESM-CHEM	rcp85	1771.34	956.336	0.24782	0.400405	7.84867	4.34665
Turdus iliacus	2070	MIROC-ESM-CHEM	rcp85	2169.86	956.899	0.0910556	0.233107	4.78333	1.88703
Turdus merula	2070	MIROC-ESM-CHEM	rcp85	1962.84	1015.41	0.260157	0.481165	6.83244	3.87315
Turdus philomelos	2070	MIROC-ESM-CHEM	rcp85	2228.59	1220.8	0.269746	0.540753	5.60875	4.00922
Turdus pilaris	2070	MIROC-ESM-CHEM	rcp85	1819.31	912.803	0.0908943	0.230435	4.07633	1.76736
Turdus viscivorus	2070	MIROC-ESM-CHEM	rcp85	1782.67	918.655	0.050788	0.198344	4.3086	1.45981
